# Supplementary material for: Ongoing evolution of PE/PPE genes in Mycobacterium tuberculosis associated with drug resistance and host immune response
Source: mSystems. 2025 Sep 22;10(10):e00898-25. doi: 10.1128/msystems.00898-25 (PMC12542625; doi:10.1128/msystems.00898-25)
Supplement: Table S1 — SRA accession numbers. [file msystems.00898-25-s0008.xlsx]

## Sheet: Sheet1
Table S1. SRA accession numbers used in this study.
sample	sub_lineage	BioProject
SRR7072835	L1A	PRJNA453687
ERR718449	L1A	PRJEB7056
DRR184672	L1A	PRJDB8544
SRR5067262	L1A	PRJNA355614
ERR752161	L1A	PRJEB7056
DRR184896	L1A	PRJDB8553
ERR767975	L1A	PRJEB7056
DRR184636	L1A	PRJDB8544
SRR5065587	L1A	PRJNA355614
SRR5065330	L1A	PRJNA355614
SRR5067596	L1A	PRJNA355614
SRR5067223	L1A	PRJNA355614
DRR185123	L1A	PRJDB8553
DRR185032	L1A	PRJDB8553
SRR5074161	L1A	PRJNA355614
ERR718247	L1A	PRJEB7056
SRR5065337	L1A	PRJNA355614
SRR5074132	L1A	PRJNA355614
SRR8217934	L1A	PRJNA506272
SRR5065695	L1A	PRJNA355614
ERR718366	L1A	PRJEB7056
DRR184961	L1A	PRJDB8553
SRR5067581	L1A	PRJNA355614
ERR752026	L1A	PRJEB7056
ERR552094	L1A	PRJEB7727
ERR2843441	L1A	PRJEB29199
SRR5073724	L1A	PRJNA355614
SRR5067352	L1A	PRJNA355614
DRR184635	L1A	PRJDB8544
SRR5067650	L1A	PRJNA355614
SRR5074135	L1A	PRJNA355614
SRR5073540	L1A	PRJNA355614
SRR5073645	L1A	PRJNA355614
SRR5067708	L1A	PRJNA355614
ERR775796	L1A	PRJEB7056
SRR5073861	L1A	PRJNA355614
ERR752068	L1A	PRJEB7056
ERR2843454	L1A	PRJEB29199
SRR5074079	L1A	PRJNA355614
SRR5073691	L1A	PRJNA355614
SRR6797412	L1A	PRJNA428596
SRR5709832	L1A	PRJNA390471
SRR5073621	L1A	PRJNA355614
ERR768033	L1A	PRJEB7056
SRR5074064	L1A	PRJNA355614
SRR5073841	L1A	PRJNA355614
ERR768049	L1A	PRJEB7056
SRR5067662	L1A	PRJNA355614
ERR752209	L1A	PRJEB7056
ERR751777	L1A	PRJEB7056
ERR2517437	L1A	PRJEB26002
ERR751853	L1A	PRJEB7056
SRR5074099	L1A	PRJNA355614
ERR552845	L1A	PRJEB9680
ERR550943	L1A	PRJEB9680
SRR5073831	L1A	PRJNA355614
SRR5067486	L1A	PRJNA355614
ERR751985	L1A	PRJEB7056
ERR3273216	L1A	PRJEB24463
ERR2516635	L1A	PRJEB26000
ERR2843459	L1A	PRJEB29199
ERR752145	L1A	PRJEB7056
ERR752122	L1A	PRJEB7056
DRR184652	L1A	PRJDB8544
ERR751930	L1A	PRJEB7056
SRR5074128	L1A	PRJNA355614
SRR5065256	L1A	PRJNA355614
SRR5065641	L1A	PRJNA355614
DRR099694	L1A	PRJDB6149
SRR5065548	L1A	PRJNA355614
SRR5074085	L1A	PRJNA355614
SRR5073952	L1A	PRJNA355614
SRR5709941	L1A	PRJNA390471
SRR3724780	L1A	PRJNA300846
ERR775758	L1A	PRJEB7056
SRR5065448	L1A	PRJNA355614
DRR184890	L1A	PRJDB8553
SRR6153048	L1A	PRJNA413593
DRR184885	L1A	PRJDB8553
ERR751698	L1A	PRJEB7056
SRR5709999	L1A	PRJNA390471
SRR5067341	L1A	PRJNA355614
SRR5065603	L1A	PRJNA355614
DRR099692	L1A	PRJDB6149
SRR5073988	L1A	PRJNA355614
ERR752218	L1A	PRJEB7056
DRR184911	L1A	PRJDB8553
ERR752131	L1A	PRJEB7056
SRR5065509	L1A	PRJNA355614
ERR768010	L1A	PRJEB7056
DRR185103	L1A	PRJDB8553
ERR752007	L1A	PRJEB7056
SRR6045835	L1A	PRJNA401515
SRR5065704	L1A	PRJNA355614
SRR5065302	L1A	PRJNA355614
ERR767962	L1A	PRJEB7056
ERR551933	L1A	PRJEB9680
ERR2843462	L1A	PRJEB29199
ERR2503454	L1A	PRJEB25543
DRR184984	L1A	PRJDB8553
SRR2100256	L1A	PRJNA282721
ERR752049	L1A	PRJEB7056
DRR184934	L1A	PRJDB8553
SRR5074152	L1A	PRJNA355614
ERR767966	L1A	PRJEB7056
SRR5073634	L1A	PRJNA355614
ERR718433	L1A	PRJEB7056
DRR099689	L1A	PRJDB6149
SRR5709755	L1A	PRJNA390471
SRR5073752	L1A	PRJNA355614
ERR2843443	L1A	PRJEB29199
SRR5067519	L1A	PRJNA355614
DRR185082	L1A	PRJDB8553
SRR5067328	L1A	PRJNA355614
SRR5065663	L1A	PRJNA355614
SRR5073503	L1A	PRJNA355614
SRR3725010	L1A	PRJNA300846
SRR8217892	L1A	PRJNA506272
SRR5709937	L1A	PRJNA390471
ERR751684	L1A	PRJEB7056
SRR6480388	L1A	PRJNA430531
ERR2514659	L1A	PRJEB25991
DRR184627	L1A	PRJDB8544
SRR5067703	L1A	PRJNA355614
SRR6153164	L1A	PRJNA413593
SRR5065459	L1A	PRJNA355614
SRR5067246	L1A	PRJNA355614
ERR2503542	L1A	PRJEB25543
SRR5065449	L1A	PRJNA355614
ERR718334	L1A	PRJEB7056
SRR5710008	L1A	PRJNA390471
DRR184959	L1A	PRJDB8553
ERR768039	L1A	PRJEB7056
SRR5065666	L1A	PRJNA355614
ERR751750	L1A	PRJEB7056
SRR5074115	L1A	PRJNA355614
DRR099690	L1A	PRJDB6149
DRR184614	L1A	PRJDB8544
SRR5073753	L1A	PRJNA355614
SRR5073517	L1A	PRJNA355614
SRR5065211	L1A	PRJNA355614
SRR5065346	L1A	PRJNA355614
SRR5067628	L1A	PRJNA355614
ERR718197	L1A	PRJEB7056
SRR5067633	L1A	PRJNA355614
SRR5067239	L1A	PRJNA355614
SRR5065331	L1A	PRJNA355614
ERR752275	L1A	PRJEB7056
ERR2843442	L1A	PRJEB29199
ERR2027214	L1A	PRJEB21685
SRR5067305	L1A	PRJNA355614
SRR5065525	L1A	PRJNA355614
SRR5067644	L1A	PRJNA355614
ERR775783	L1A	PRJEB7056
DRR184949	L1A	PRJDB8553
ERR718445	L1A	PRJEB7056
SRR5074162	L1A	PRJNA355614
SRR5074069	L1A	PRJNA355614
SRR5067452	L1A	PRJNA355614
SRR5074056	L1A	PRJNA355614
SRR5073725	L1A	PRJNA355614
DRR184655	L1A	PRJDB8544
ERR1035101	L1A	PRJEB10385
SRR7069354	L1A	PRJNA302362
SRR5067342	L1A	PRJNA355614
ERR751931	L1A	PRJEB7056
ERR718209	L1A	PRJEB7056
SRR5067332	L1A	PRJNA355614
SRR5067327	L1A	PRJNA355614
SRR5067232	L1A	PRJNA355614
SRR5067651	L1A	PRJNA355614
ERR718398	L1A	PRJEB7056
ERR1035113	L1A	PRJEB10385
DRR099691	L1A	PRJDB6149
DRR185085	L1A	PRJDB8553
SRR5067364	L1A	PRJNA355614
ERR751916	L1A	PRJEB7056
ERR718381	L1A	PRJEB7056
ERR718287	L1A	PRJEB7056
SRR5073812	L1A	PRJNA355614
SRR5067252	L1A	PRJNA355614
SRR5067529	L1A	PRJNA355614
SRR5074133	L1A	PRJNA355614
ERR550626	L1A	PRJEB6273
SRR5710003	L1A	PRJNA390471
ERR775780	L1A	PRJEB7056
SRR5073885	L1A	PRJNA355614
ERR552703	L1A	PRJEB9680
ERR752240	L1A	PRJEB7056
ERR2517233	L1A	PRJEB26002
ERR718331	L1A	PRJEB7056
SRR5065632	L1A	PRJNA355614
SRR5073722	L1A	PRJNA355614
DRR185098	L1A	PRJDB8553
SRR5065494	L1A	PRJNA355614
SRR5067449	L1A	PRJNA355614
DRR099683	L1A	PRJDB6149
SRR6047967	L1A	PRJNA407704
SRR6152994	L1A	PRJNA413593
ERR768014	L1A	PRJEB7056
ERR752044	L1A	PRJEB7056
ERR752012	L1A	PRJEB7056
ERR752198	L1A	PRJEB7056
DRR184634	L1A	PRJDB8544
ERR718292	L1A	PRJEB7056
SRR5709944	L1A	PRJNA390471
ERR752186	L1A	PRJEB7056
ERR846998	L1A	PRJEB7056
ERR2843444	L1A	PRJEB29199
SRR5067522	L1A	PRJNA355614
DRR185066	L1A	PRJDB8553
SRR5073973	L1A	PRJNA355614
ERR3273175	L1A	PRJEB24463
ERR553339	L1A	PRJEB9680
SRR8217931	L1A	PRJNA506272
SRR5067485	L1A	PRJNA355614
ERR718237	L1A	PRJEB7056
ERR1035093	L1A	PRJEB10385
SRR7070405	L1A	PRJNA302362
SRR5065439	L1A	PRJNA355614
ERR751806	L1A	PRJEB7056
SRR7517757	L1A	PRJNA454477
SRR5073748	L1A	PRJNA355614
DRR184990	L1A	PRJDB8553
SRR5067648	L1A	PRJNA355614
SRR5067492	L1A	PRJNA355614
ERR718386	L1A	PRJEB7056
SRR5073682	L1A	PRJNA355614
SRR5067410	L1A	PRJNA355614
SRR5073678	L1A	PRJNA355614
SRR5709998	L1A	PRJNA390471
ERR751880	L1A	PRJEB7056
ERR1035111	L1A	PRJEB10385
SRR5073544	L1A	PRJNA355614
ERR550994	L1A	PRJEB7727
DRR184649	L1A	PRJDB8544
ERR2517624	L1A	PRJEB26002
SRR5065684	L1A	PRJNA355614
ERR752289	L1A	PRJEB7056
DRR099693	L1A	PRJDB6149
SRR5065289	L1A	PRJNA355614
SRR10828198	L1A	PRJNA598949
ERR718318	L1A	PRJEB7056
SRR5709984	L1A	PRJNA390471
ERR751681	L1A	PRJEB7056
DRR184626	L1A	PRJDB8544
ERR2843457	L1A	PRJEB29199
SRR5065369	L1A	PRJNA355614
SRR5067323	L1A	PRJNA355614
SRR5067350	L1A	PRJNA355614
SRR5073686	L1A	PRJNA355614
SRR5067698	L1A	PRJNA355614
SRR5065349	L1A	PRJNA355614
ERR718539	L1A	PRJEB7056
SRR5073706	L1A	PRJNA355614
SRR5067300	L1A	PRJNA355614
SRR5065383	L1A	PRJNA355614
DRR185059	L1A	PRJDB8553
SRR5067468	L1A	PRJNA355614
ERR752285	L1A	PRJEB7056
SRR5065498	L1A	PRJNA355614
DRR185023	L1A	PRJDB8553
SRR5067573	L1A	PRJNA355614
DRR185043	L1A	PRJDB8553
SRR5074097	L1A	PRJNA355614
SRR5073604	L1A	PRJNA355614
SRR5074177	L1A	PRJNA355614
SRR5065237	L1A	PRJNA355614
ERR751783	L1A	PRJEB7056
ERR752090	L1A	PRJEB7056
ERR752118	L1A	PRJEB7056
SRR5065355	L1A	PRJNA355614
SRR5073912	L1A	PRJNA355614
SRR5065706	L1A	PRJNA355614
SRR6153233	L1A	PRJNA413593
SRR5073679	L1A	PRJNA355614
SRR8217876	L1A	PRJNA506272
SRR5067540	L1A	PRJNA355614
SRR5065379	L1A	PRJNA355614
ERR2517642	L1A	PRJEB26002
SRR5073881	L1A	PRJNA355614
DRR184653	L1A	PRJDB8544
ERR2679299	L1A	PRJEB27446
ERR752207	L1A	PRJEB7056
SRR5709955	L1A	PRJNA390471
SRR8217884	L1A	PRJNA506272
DRR099686	L1A	PRJDB6149
ERR1035095	L1A	PRJEB10385
ERR718295	L1A	PRJEB7056
DRR185087	L1A	PRJDB8553
ERR2843463	L1A	PRJEB29199
SRR5067641	L1A	PRJNA355614
ERR768030	L1A	PRJEB7056
SRR5065504	L1A	PRJNA355614
ERR752085	L1A	PRJEB7056
ERR751843	L1A	PRJEB7056
DRR184966	L1A	PRJDB8553
DRR185064	L1A	PRJDB8553
SRR5073891	L1A	PRJNA355614
SRR5065513	L1A	PRJNA355614
SRR5073778	L1A	PRJNA355614
ERR2516701	L1A	PRJEB26000
ERR718495	L1A	PRJEB7056
SRR5073528	L1A	PRJNA355614
ERR2027278	L1A	PRJEB21685
DRR185000	L1A	PRJDB8553
SRR5073848	L1A	PRJNA355614
ERR751717	L1A	PRJEB7056
ERR752102	L1A	PRJEB7056
ERR751673	L1A	PRJEB7056
ERR552093	L1A	PRJEB7727
SRR5073793	L1A	PRJNA355614
SRR5067669	L1A	PRJNA355614
SRR5065431	L1A	PRJNA355614
ERR718344	L1A	PRJEB7056
SRR5073915	L1A	PRJNA355614
ERR768037	L1A	PRJEB7056
ERR1035126	L1A	PRJEB10385
ERR553258	L1A	PRJEB7727
ERR718397	L1A	PRJEB7056
SRR1162865	L1A	PRJNA229360
SRR5073977	L1A	PRJNA355614
DRR185039	L1A	PRJDB8553
ERR2446302	L1A	PRJEB25592
SRR8380880	L1A	PRJNA512266
SRR8217932	L1A	PRJNA506272
ERR767964	L1A	PRJEB7056
SRR5067539	L1A	PRJNA355614
ERR2843438	L1A	PRJEB29199
ERR718421	L1A	PRJEB7056
DRR185054	L1A	PRJDB8553
ERR2843452	L1A	PRJEB29199
SRR5067488	L1A	PRJNA355614
SRR5065458	L1A	PRJNA355614
ERR751877	L1A	PRJEB7056
SRR5073590	L1A	PRJNA355614
ERR1035130	L1A	PRJEB10385
ERR718390	L1A	PRJEB7056
SRR5073898	L1A	PRJNA355614
ERR1035116	L1A	PRJEB10385
ERR751709	L1A	PRJEB7056
SRR5065446	L1A	PRJNA355614
ERR768021	L1A	PRJEB7056
SRR5067268	L1A	PRJNA355614
ERR752284	L1A	PRJEB7056
ERR752244	L1A	PRJEB7056
DRR184894	L1A	PRJDB8553
SRR5073756	L1A	PRJNA355614
ERR2446548	L1A	PRJEB25592
ERR2843448	L1A	PRJEB29199
SRR5074126	L1A	PRJNA355614
ERR775760	L1A	PRJEB7056
SRR5067466	L1A	PRJNA355614
ERR752047	L1A	PRJEB7056
ERR751795	L1A	PRJEB7056
ERR768006	L1A	PRJEB7056
ERR752249	L1A	PRJEB7056
ERR2517276	L1A	PRJEB26002
ERR767981	L1A	PRJEB7056
ERR718278	L1A	PRJEB7056
SRR5067506	L1A	PRJNA355614
ERR767999	L1A	PRJEB7056
SRR5074167	L1A	PRJNA355614
ERR718336	L1A	PRJEB7056
SRR5067357	L1A	PRJNA355614
SRR5065348	L1A	PRJNA355614
ERR2514197	L1A	PRJEB25991
SRR5065491	L1A	PRJNA355614
SRR5065264	L1A	PRJNA355614
ERR751964	L1A	PRJEB7056
SRR5065679	L1A	PRJNA355614
ERR768050	L1A	PRJEB7056
DRR184923	L1A	PRJDB8553
ERR718220	L1A	PRJEB7056
ERR718217	L1A	PRJEB7056
ERR751951	L1A	PRJEB7056
ERR2843440	L1A	PRJEB29199
SRR5074117	L1A	PRJNA355614
SRR5065296	L1A	PRJNA355614
ERR552683	L1A	PRJEB9680
SRR2099940	L1A	PRJNA282721
ERR718522	L1A	PRJEB7056
DRR099687	L1A	PRJDB6149
SRR5073874	L1A	PRJNA355614
DRR185044	L1A	PRJDB8553
SRR5065626	L1A	PRJNA355614
SRR5074118	L1A	PRJNA355614
SRR5065673	L1A	PRJNA355614
SRR6153022	L1A	PRJNA413593
SRR8217879	L1A	PRJNA506272
DRR099685	L1A	PRJDB6149
ERR2843464	L1A	PRJEB29199
SRR5067330	L1A	PRJNA355614
SRR5065506	L1A	PRJNA355614
ERR752103	L1A	PRJEB7056
ERR3275325	L1A	PRJEB32037
ERR718341	L1A	PRJEB7056
SRR5065651	L1A	PRJNA355614
ERR751867	L1A	PRJEB7056
SRR5073857	L1A	PRJNA355614
SRR7131254	L1A	PRJNA438921
SRR5073813	L1A	PRJNA355614
ERR752213	L1A	PRJEB7056
SRR5073980	L1A	PRJNA355614
SRR5073531	L1A	PRJNA355614
SRR5067668	L1A	PRJNA355614
ERR718463	L1A	PRJEB7056
SRR5709957	L1A	PRJNA390471
SRR5074134	L1A	PRJNA355614
ERR2199967	L1A	PRJEB9680
SRR5067470	L1A	PRJNA355614
SRR5067583	L1A	PRJNA355614
SRR5067524	L1A	PRJNA355614
DRR184971	L1A	PRJDB8553
SRR5067464	L1A	PRJNA355614
SRR5067381	L1A	PRJNA355614
SRR5073552	L1A	PRJNA355614
SRR5065464	L1A	PRJNA355614
SRR6046612	L1A	PRJNA401515
SRR6153193	L1A	PRJNA413593
SRR5065584	L1A	PRJNA355614
SRR5073987	L1A	PRJNA355614
ERR775798	L1A	PRJEB7056
ERR718353	L1A	PRJEB7056
SRR5067298	L1A	PRJNA355614
ERR2446345	L1A	PRJEB25592
SRR5709916	L1A	PRJNA390471
SRR5073663	L1A	PRJNA355614
SRR5073614	L1A	PRJNA355614
ERR718555	L1A	PRJEB7056
ERR718285	L1A	PRJEB7056
ERR718196	L1A	PRJEB7056
ERR751987	L1A	PRJEB7056
ERR550627	L1A	PRJEB6273
SRR6339663	L1A	PRJNA393378
SRR5065243	L1A	PRJNA355614
SRR5073684	L1A	PRJNA355614
SRR5067663	L1A	PRJNA355614
DRR184650	L1A	PRJDB8544
SRR5074086	L1A	PRJNA355614
SRR5073792	L1A	PRJNA355614
ERR718202	L1A	PRJEB7056
DRR184904	L1A	PRJDB8553
SRR5709834	L1A	PRJNA390471
ERR2843461	L1A	PRJEB29199
SRR5074145	L1A	PRJNA355614
SRR5067310	L1A	PRJNA355614
SRR5065452	L1A	PRJNA355614
SRR5073751	L1A	PRJNA355614
ERR752192	L1A	PRJEB7056
DRR185070	L1A	PRJDB8553
DRR185030	L1A	PRJDB8553
ERR2843449	L1A	PRJEB29199
ERR751738	L1A	PRJEB7056
SRR5073606	L1A	PRJNA355614
ERR551026	L1A	PRJEB9680
SRR5709979	L1A	PRJNA390471
SRR5067487	L1A	PRJNA355614
SRR5065437	L1A	PRJNA355614
ERR718395	L1A	PRJEB7056
SRR5065635	L1A	PRJNA355614
SRR5073705	L1A	PRJNA355614
ERR767980	L1A	PRJEB7056
SRR5067365	L1A	PRJNA355614
ERR751965	L1A	PRJEB7056
SRR5073826	L1A	PRJNA355614
SRR5065227	L1A	PRJNA355614
DRR184985	L1A	PRJDB8553
SRR6797804	L1A	PRJNA428596
ERR2446491	L1A	PRJEB25592
ERR1035131	L1A	PRJEB10385
ERR2843458	L1A	PRJEB29199
ERR718514	L1A	PRJEB7056
SRR5065447	L1A	PRJNA355614
ERR752058	L1A	PRJEB7056
ERR752014	L1A	PRJEB7056
SRR5073858	L1A	PRJNA355614
SRR6369876	L1A	PRJNA393378
ERR718201	L1A	PRJEB7056
ERR767985	L1A	PRJEB7056
SRR5065322	L1A	PRJNA355614
ERR768035	L1A	PRJEB7056
SRR5709827	L1A	PRJNA390471
ERR718529	L1A	PRJEB7056
SRR5073554	L1A	PRJNA355614
SRR3724943	L1A	PRJNA300846
DRR184977	L1A	PRJDB8553
SRR5067255	L1A	PRJNA355614
ERR752119	L1A	PRJEB7056
ERR752003	L1A	PRJEB7056
SRR5065258	L1A	PRJNA355614
ERR2446184	L1A	PRJEB25592
SRR5065648	L1A	PRJNA355614
ERR718523	L1A	PRJEB7056
SRR5067318	L1A	PRJNA355614
SRR5065386	L1A	PRJNA355614
SRR5065320	L1A	PRJNA355614
DRR185067	L1A	PRJDB8553
SRR8217889	L1A	PRJNA506272
ERR718410	L1A	PRJEB7056
SRR5073692	L1A	PRJNA355614
DRR184880	L1A	PRJDB8553
ERR551018	L1A	PRJEB9680
SRR5065485	L1A	PRJNA355614
ERR752235	L1A	PRJEB7056
SRR5067607	L1A	PRJNA355614
SRR5065502	L1A	PRJNA355614
ERR552277	L1A	PRJEB6273
ERR767998	L1A	PRJEB7056
SRR5067242	L1A	PRJNA355614
SRR10809197	L1A	PRJNA595834
SRR5073939	L1A	PRJNA355614
SRR5067397	L1A	PRJNA355614
ERR751900	L1A	PRJEB7056
DRR184660	L1A	PRJDB8544
ERR2843446	L1A	PRJEB29199
SRR5073511	L1A	PRJNA355614
ERR751744	L1A	PRJEB7056
ERR752160	L1A	PRJEB7056
SRR5074090	L1A	PRJNA355614
SRR5073592	L1A	PRJNA355614
SRR6397771	L1A	PRJNA413593
ERR718315	L1A	PRJEB7056
SRR5067269	L1A	PRJNA355614
ERR767965	L1A	PRJEB7056
ERR718485	L1A	PRJEB7056
ERR3275322	L1A	PRJEB32037
ERR775797	L1A	PRJEB7056
SRR5065496	L1A	PRJNA355614
ERR767993	L1A	PRJEB7056
SRR7069808	L1A	PRJNA302362
ERR767991	L1A	PRJEB7056
SRR5065271	L1A	PRJNA355614
SRR5067498	L1A	PRJNA355614
SRR5073801	L1A	PRJNA355614
ERR2513203	L1A	PRJEB25991
ERR718310	L1A	PRJEB7056
SRR5067585	L1A	PRJNA355614
SRR5067437	L1A	PRJNA355614
DRR099684	L1A	PRJDB6149
ERR751808	L1A	PRJEB7056
ERR552799	L1A	PRJEB7727
SRR5067386	L1A	PRJNA355614
ERR718547	L1A	PRJEB7056
SRR5065564	L1A	PRJNA355614
ERR718553	L1A	PRJEB7056
ERR768008	L1A	PRJEB7056
ERR2843455	L1A	PRJEB29199
DRR184621	L1A	PRJDB8544
ERR751980	L1A	PRJEB7056
SRR5067276	L1A	PRJNA355614
ERR751780	L1A	PRJEB7056
SRR5073899	L1A	PRJNA355614
ERR1035134	L1A	PRJEB10385
ERR775802	L1A	PRJEB7056
SRR5073956	L1A	PRJNA355614
ERR2199769	L1A	PRJEB9680
SRR5709946	L1A	PRJNA390471
SRR5067537	L1A	PRJNA355614
SRR5073525	L1A	PRJNA355614
ERR751803	L1A	PRJEB7056
SRR5709747	L1A	PRJNA390471
ERR751957	L1A	PRJEB7056
ERR553267	L1A	PRJEB9680
ERR752185	L1A	PRJEB7056
SRR5067428	L1A	PRJNA355614
DRR184676	L1A	PRJDB8544
SRR5065309	L1A	PRJNA355614
ERR751824	L1A	PRJEB7056
SRR5074124	L1A	PRJNA355614
ERR752019	L1A	PRJEB7056
ERR752230	L1A	PRJEB7056
ERR552276	L1A	PRJEB9680
ERR718198	L1A	PRJEB7056
ERR752067	L1A	PRJEB7056
DRR185121	L1A	PRJDB8553
SRR5073557	L1A	PRJNA355614
SRR2100835	L1A	PRJNA282721
ERR2512601	L1A	PRJEB25991
SRR5709767	L1A	PRJNA390471
SRR5067256	L1A	PRJNA355614
ERR2446316	L1A	PRJEB25592
ERR752267	L1A	PRJEB7056
ERR751680	L1A	PRJEB7056
SRR8217901	L1A	PRJNA506272
SRR5073969	L1A	PRJNA355614
ERR751889	L1A	PRJEB7056
SRR5073919	L1A	PRJNA355614
SRR7496486	L1A	PRJNA480117
ERR2514371	L1A	PRJEB25991
SRR5073844	L1A	PRJNA355614
ERR751724	L1A	PRJEB7056
SRR5709917	L1A	PRJNA390471
ERR718538	L1A	PRJEB7056
SRR5073541	L1A	PRJNA355614
ERR775790	L1A	PRJEB7056
ERR1035123	L1A	PRJEB10385
ERR2843450	L1A	PRJEB29199
ERR1035096	L1A	PRJEB10385
ERR775759	L1A	PRJEB7056
ERR2513581	L1A	PRJEB25991
DRR184651	L1A	PRJDB8544
SRR7069934	L1A	PRJNA302362
SRR5710004	L1A	PRJNA390471
SRR6397417	L1A	PRJNA413593
SRR6045746	L1A	PRJNA401515
ERR752006	L1A	PRJEB7056
DRR185106	L1A	PRJDB8553
ERR2514110	L1A	PRJEB25991
SRR5065207	L1A	PRJNA355614
SRR8217929	L1A	PRJNA506272
SRR5067235	L1A	PRJNA355614
ERR718441	L1A	PRJEB7056
ERR752081	L1A	PRJEB7056
SRR8217875	L1A	PRJNA506272
SRR5065415	L1A	PRJNA355614
ERR718512	L1A	PRJEB7056
ERR718322	L1A	PRJEB7056
SRR5073889	L1A	PRJNA355614
ERR751732	L1A	PRJEB7056
ERR2843466	L1A	PRJEB29199
ERR767997	L1A	PRJEB7056
SRR5073775	L1A	PRJNA355614
ERR768025	L1A	PRJEB7056
SRR10809201	L1A	PRJNA595834
ERR1023354	L1A	PRJEB5280
SRR5073665	L1A	PRJNA355614
DRR034530	L1A	PRJDB3875
ERR551110	L1A	PRJEB9680
SRR5067591	L1A	PRJNA355614
SRR5065445	L1A	PRJNA355614
SRR5073846	L1A	PRJNA355614
SRR5073674	L1A	PRJNA355614
ERR751884	L1A	PRJEB7056
SRR10809077	L1A	PRJNA595834
SRR5073635	L1A	PRJNA355614
ERR751996	L1A	PRJEB7056
SRR5065689	L1A	PRJNA355614
SRR5074119	L1A	PRJNA355614
ERR768005	L1A	PRJEB7056
ERR752179	L1A	PRJEB7056
ERR2843456	L1A	PRJEB29199
ERR718268	L1A	PRJEB7056
SRR5073808	L1A	PRJNA355614
ERR2027210	L1A	PRJEB21685
SRR5065306	L1A	PRJNA355614
SRR3725361	L1A	PRJNA300846
SRR6152833	L1A	PRJNA413593
SRR5073795	L1A	PRJNA355614
SRR1162855	L1A	PRJNA229360
SRR8217891	L1A	PRJNA506272
SRR5709789	L1A	PRJNA390471
SRR5067597	L1A	PRJNA355614
SRR5709896	L1A	PRJNA390471
SRR5709777	L1A	PRJNA390471
SRR1146325	L1A	PRJNA229360
ERR751769	L1A	PRJEB7056
SRR5709819	L1A	PRJNA390471
SRR5073926	L1A	PRJNA355614
SRR5709982	L1A	PRJNA390471
SRR8217935	L1A	PRJNA506272
ERR2843447	L1A	PRJEB29199
ERR752214	L1A	PRJEB7056
ERR718307	L1A	PRJEB7056
SRR5067572	L1A	PRJNA355614
SRR5073726	L1A	PRJNA355614
ERR775803	L1A	PRJEB7056
DRR184638	L1A	PRJDB8544
SRR5067681	L1A	PRJNA355614
ERR2446222	L1A	PRJEB25592
ERR752062	L1A	PRJEB7056
SRR5065342	L1A	PRJNA355614
DRR184893	L1A	PRJDB8553
ERR751982	L1A	PRJEB7056
DRR185062	L1A	PRJDB8553
ERR718223	L1A	PRJEB7056
ERR752138	L1A	PRJEB7056
SRR10809041	L1A	PRJNA595834
ERR718301	L1A	PRJEB7056
SRR5709856	L1A	PRJNA390471
SRR5065398	L1A	PRJNA355614
ERR2843439	L1A	PRJEB29199
ERR553049	L1A	PRJEB9680
SRR5065516	L1A	PRJNA355614
SRR5073816	L1A	PRJNA355614
SRR7496483	L1A	PRJNA480117
SRR5073954	L1A	PRJNA355614
ERR551825	L1A	PRJEB9680
SRR6152957	L1A	PRJNA413593
SRR5067376	L1A	PRJNA355614
SRR5065287	L1A	PRJNA355614
ERR767995	L1A	PRJEB7056
DRR184892	L1A	PRJDB8553
SRR5065318	L1A	PRJNA355614
ERR751927	L1A	PRJEB7056
ERR751749	L1A	PRJEB7056
SRR5073653	L1A	PRJNA355614
ERR752066	L1A	PRJEB7056
SRR6152758	L1A	PRJNA413593
ERR751870	L1A	PRJEB7056
ERR751690	L1A	PRJEB7056
ERR718340	L1A	PRJEB7056
ERR751909	L1A	PRJEB7056
SRR5709745	L1A	PRJNA390471
SRR5073850	L1A	PRJNA355614
ERR2679279	L1A	PRJEB27446
SRR5074172	L1A	PRJNA355614
ERR768013	L1A	PRJEB7056
SRR5709758	L1A	PRJNA390471
ERR751759	L1A	PRJEB7056
SRR5073789	L1A	PRJNA355614
ERR718451	L1A	PRJEB7056
ERR3324333	L1A	PRJEB32589
SRR5073570	L1A	PRJNA355614
SRR6153183	L1A	PRJNA413593
ERR718447	L1A	PRJEB7056
SRR5065432	L1A	PRJNA355614
DRR185034	L1A	PRJDB8553
SRR5074084	L1A	PRJNA355614
SRR7517715	L1A	PRJNA454477
ERR752037	L1A	PRJEB7056
SRR5067370	L1A	PRJNA355614
ERR718418	L1A	PRJEB7056
SRR5067664	L1A	PRJNA355614
SRR5073754	L1A	PRJNA355614
SRR5067647	L1A	PRJNA355614
SRR5710005	L1A	PRJNA390471
ERR3275307	L1A	PRJEB32037
DRR184654	L1A	PRJDB8544
DRR184657	L1A	PRJDB8544
ERR718375	L1A	PRJEB7056
ERR718467	L1A	PRJEB7056
ERR751878	L1A	PRJEB7056
SRR5073639	L1A	PRJNA355614
SRR5065609	L1A	PRJNA355614
SRR3724788	L1A	PRJNA300846
ERR718415	L1A	PRJEB7056
SRR7069908	L1A	PRJNA302362
SRR5065201	L1A	PRJNA355614
ERR775781	L1A	PRJEB7056
ERR718531	L1A	PRJEB7056
ERR775778	L1A	PRJEB7056
SRR5073806	L1A	PRJNA355614
ERR3275772	L1A	PRJEB32037
DRR184952	L1A	PRJDB8553
SRR8217906	L1A	PRJNA506272
SRR5074092	L1A	PRJNA355614
SRR5065285	L1A	PRJNA355614
DRR184976	L1A	PRJDB8553
SRR6153149	L1A	PRJNA413593
DRR184611	L1A	PRJDB8544
SRR5065280	L1A	PRJNA355614
ERR718501	L1A	PRJEB7056
ERR752256	L1A	PRJEB7056
ERR718233	L1A	PRJEB7056
SRR5067279	L1A	PRJNA355614
ERR1035118	L1A	PRJEB10385
ERR752114	L1A	PRJEB7056
SRR5073518	L1A	PRJNA355614
SRR5067283	L1A	PRJNA355614
SRR5073905	L1A	PRJNA355614
SRR5065593	L1A	PRJNA355614
SRR5067453	L1A	PRJNA355614
SRR5073955	L1A	PRJNA355614
SRR5067291	L1A	PRJNA355614
SRR5073749	L1A	PRJNA355614
ERR752187	L1A	PRJEB7056
SRR6153143	L1A	PRJNA413593
ERR751676	L1A	PRJEB7056
ERR751974	L1A	PRJEB7056
SRR5067445	L1A	PRJNA355614
SRR5065266	L1A	PRJNA355614
ERR718346	L1A	PRJEB7056
ERR767979	L1A	PRJEB7056
SRR5073587	L1A	PRJNA355614
ERR752009	L1A	PRJEB7056
ERR2514927	L1A	PRJEB25991
ERR751707	L1A	PRJEB7056
SRR5065284	L1A	PRJNA355614
ERR718222	L1A	PRJEB7056
SRR5067526	L1A	PRJNA355614
ERR718520	L1A	PRJEB7056
SRR7496526	L1A	PRJNA480117
SRR5710001	L1A	PRJNA390471
DRR185114	L1A	PRJDB8553
SRR5073545	L1A	PRJNA355614
SRR5073901	L1A	PRJNA355614
ERR718229	L1A	PRJEB7056
ERR2843445	L1A	PRJEB29199
SRR7496485	L1A	PRJNA480117
ERR2843467	L1A	PRJEB29199
SRR5073720	L1A	PRJNA355614
DRR185041	L1A	PRJDB8553
SRR5067247	L1A	PRJNA355614
SRR5074083	L1A	PRJNA355614
ERR2514061	L1A	PRJEB25991
ERR751865	L1A	PRJEB7056
ERR751999	L1A	PRJEB7056
DRR185055	L1A	PRJDB8553
ERR752197	L1A	PRJEB7056
SRR5065202	L1A	PRJNA355614
DRR184889	L1A	PRJDB8553
SRR8217936	L1A	PRJNA506272
SRR5067517	L1A	PRJNA355614
ERR767987	L1A	PRJEB7056
SRR5073668	L1A	PRJNA355614
ERR1035128	L1A	PRJEB10385
ERR752133	L1A	PRJEB7056
SRR5065305	L1A	PRJNA355614
ERR718358	L1A	PRJEB7056
SRR5067565	L1A	PRJNA355614
ERR2843460	L1A	PRJEB29199
ERR718439	L1A	PRJEB7056
ERR751892	L1A	PRJEB7056
SRR5709868	L1A	PRJNA390471
DRR185028	L1A	PRJDB8553
ERR718536	L1A	PRJEB7056
ERR718286	L1A	PRJEB7056
ERR752177	L1A	PRJEB7056
ERR1035108	L1A	PRJEB10385
ERR752069	L1A	PRJEB7056
ERR752079	L1A	PRJEB7056
SRR5709942	L1A	PRJNA390471
ERR751729	L1A	PRJEB7056
SRR5067315	L1A	PRJNA355614
SRR5065693	L1A	PRJNA355614
DRR185004	L1A	PRJDB8553
ERR767967	L1A	PRJEB7056
ERR752170	L1A	PRJEB7056
ERR846994	L1A	PRJEB7056
SRR5067455	L1A	PRJNA355614
ERR2516456	L1A	PRJEB26000
SRR6047913	L1A	PRJNA407704
SRR5709913	L1A	PRJNA390471
ERR751841	L1A	PRJEB7056
ERR752157	L1A	PRJEB7056
SRR5067280	L1A	PRJNA355614
SRR5067548	L1A	PRJNA355614
SRR5065317	L1A	PRJNA355614
ERR718402	L1A	PRJEB7056
SRR5065640	L1A	PRJNA355614
SRR5065468	L1A	PRJNA355614
ERR751914	L1A	PRJEB7056
ERR767976	L1A	PRJEB7056
SRR6047957	L1A	PRJNA407704
ERR718499	L1A	PRJEB7056
SRR6339638	L1A	PRJNA393378
SRR5073798	L1A	PRJNA355614
DRR185035	L1A	PRJDB8553
DRR184905	L1A	PRJDB8553
ERR751921	L1A	PRJEB7056
ERR767986	L1A	PRJEB7056
DRR184994	L1A	PRJDB8553
SRR5065495	L1A	PRJNA355614
SRR5067503	L1A	PRJNA355614
DRR184656	L1A	PRJDB8544
DRR184992	L1A	PRJDB8553
ERR751971	L1A	PRJEB7056
ERR752035	L1A	PRJEB7056
DRR184680	L1A	PRJDB8544
ERR751823	L1A	PRJEB7056
ERR1035120	L1A	PRJEB10385
SRR5065236	L1A	PRJNA355614
ERR718408	L1A	PRJEB7056
SRR5073584	L1A	PRJNA355614
ERR751968	L1A	PRJEB7056
SRR6480622	L1A	PRJNA430531
SRR5073512	L1A	PRJNA355614
SRR5074131	L1A	PRJNA355614
SRR5073797	L1A	PRJNA355614
ERR718491	L1A	PRJEB7056
SRR5709858	L1A	PRJNA390471
SRR5067509	L1A	PRJNA355614
SRR5067248	L1A	PRJNA355614
ERR718389	L1A	PRJEB7056
ERR752108	L1A	PRJEB7056
ERR768007	L1A	PRJEB7056
ERR718227	L1A	PRJEB7056
ERR2679251	L1A	PRJEB27446
ERR2843453	L1A	PRJEB29199
ERR841419	L1A	PRJEB9003
SRR6152783	L1A	PRJNA413593
SRR5067226	L1A	PRJNA355614
SRR5073971	L1A	PRJNA355614
ERR752247	L1A	PRJEB7056
SRR5073542	L1A	PRJNA355614
ERR2517617	L1A	PRJEB26002
SRR6153219	L1A	PRJNA413593
SRR5074129	L1A	PRJNA355614
SRR5073851	L1A	PRJNA355614
SRR5067362	L1A	PRJNA355614
SRR5065247	L1A	PRJNA355614
SRR10808343	L1A	PRJNA595834
ERR751969	L1A	PRJEB7056
SRR5073944	L1A	PRJNA355614
SRR5710018	L1A	PRJNA390471
ERR2843465	L1A	PRJEB29199
ERR768016	L1A	PRJEB7056
SRR5073967	L1A	PRJNA355614
SRR5073769	L1A	PRJNA355614
SRR5073734	L1A	PRJNA355614
SRR5067553	L1A	PRJNA355614
SRR5073501	L1A	PRJNA355614
SRR5065559	L1A	PRJNA355614
SRR5065532	L1A	PRJNA355614
SRR5067412	L1A	PRJNA355614
SRR5067349	L1A	PRJNA355614
SRR5065668	L1A	PRJNA355614
ERR751730	L1A	PRJEB7056
DRR099688	L1A	PRJDB6149
SRR5067645	L1A	PRJNA355614
DRR185027	L1A	PRJDB8553
SRR5067320	L1A	PRJNA355614
ERR718552	L1A	PRJEB7056
ERR751998	L1A	PRJEB7056
SRR5065428	L1A	PRJNA355614
SRR5065614	L1A	PRJNA355614
ERR752204	L1A	PRJEB7056
SRR7232581	L1A	PRJNA393378
SRR5065655	L1A	PRJNA355614
SRR5074151	L1A	PRJNA355614
SRR5074106	L1A	PRJNA355614
SRR5073551	L1A	PRJNA355614
SRR5065205	L1A	PRJNA355614
ERR2679252	L1A	PRJEB27446
SRR5074120	L1A	PRJNA355614
SRR5074057	L1A	PRJNA355614
SRR5067344	L1A	PRJNA355614
ERR718356	L1A	PRJEB7056
SRR5065523	L1A	PRJNA355614
DRR185033	L1A	PRJDB8553
ERR718558	L1A	PRJEB7056
SRR5073932	L1A	PRJNA355614
ERR752018	L1A	PRJEB7056
ERR718549	L1A	PRJEB7056
DRR185092	L1A	PRJDB8553
ERR752195	L1A	PRJEB7056
SRR5065456	L1A	PRJNA355614
ERR718487	L1A	PRJEB7056
ERR775789	L1A	PRJEB7056
ERR752238	L1A	PRJEB7056
ERR3324361	L1A	PRJEB32589
SRR5067512	L1A	PRJNA355614
SRR5065310	L1A	PRJNA355614
ERR552800	L1A	PRJEB7727
SRR5065395	L1A	PRJNA355614
ERR751790	L1A	PRJEB7056
SRR2100508	L1A	PRJNA282721
SRR5065402	L1A	PRJNA355614
SRR5067667	L1A	PRJNA355614
SRR5067542	L1A	PRJNA355614
SRR5074143	L1A	PRJNA355614
SRR1173116	L1B	PRJNA235852
SRR8380947	L1B	PRJNA512266
SRR5341310	L1B	PRJNA379070
ERR245734	L1B	PRJEB2358
SRR6047940	L1B	PRJNA407704
ERR2514616	L1B	PRJEB25991
ERR2513379	L1B	PRJEB25991
SRR8380940	L1B	PRJNA512266
ERR176712	L1B	PRJEB2794
ERR551087	L1B	PRJEB9680
ERR1035136	L1B	PRJEB10385
ERR736809	L1B	PRJEB2794
SRR2100483	L1B	PRJNA282721
ERR2517330	L1B	PRJEB26002
SRR6650208	L1B	PRJNA428596
SRR7070435	L1B	PRJNA302362
SRR1173111	L1B	PRJNA235852
SRR5818621	L1B	PRJNA393924
SRR1183099	L1B	PRJNA235852
SRR7068958	L1B	PRJNA302362
ERR2513085	L1B	PRJEB25991
ERR2510553	L1B	PRJEB25972
SRR6797528	L1B	PRJNA428596
SRR1180183	L1B	PRJNA235852
ERR2446424	L1B	PRJEB25592
ERR2513965	L1B	PRJEB25991
ERR221593	L1B	PRJEB2794
SRR6797436	L1B	PRJNA428596
SRR1172985	L1B	PRJNA235852
SRR1163465	L1B	PRJNA229360
ERR245748	L1B	PRJEB2358
SRR6397929	L1B	PRJNA413593
ERR2513092	L1B	PRJEB25991
SRR6797518	L1B	PRJNA428596
ERR2513030	L1B	PRJEB25991
SRR6797462	L1B	PRJNA428596
ERR176800	L1B	PRJEB2794
SRR6650325	L1B	PRJNA428596
SRR6045125	L1B	PRJNA401515
SRR1169494	L1B	PRJNA235852
ERR552945	L1B	PRJEB9680
ERR2446108	L1B	PRJEB25592
ERR2512605	L1B	PRJEB25991
SRR6650184	L1B	PRJNA428596
ERR775768	L1B	PRJEB7056
ERR1063834	L1B	PRJEB2794
SRR1173721	L1B	PRJNA235852
ERR688024	L1B	PRJEB7798
ERR2433012	L1B	PRJEB23648
ERR2516833	L1B	PRJEB26001
SRR8380857	L1B	PRJNA512266
SRR1172942	L1B	PRJNA235852
ERR2513815	L1B	PRJEB25991
SRR6797512	L1B	PRJNA428596
SRR6650345	L1B	PRJNA428596
SRR7068920	L1B	PRJNA302362
SRR6797314	L1B	PRJNA428596
SRR6797312	L1B	PRJNA428596
SRR2100170	L1B	PRJNA282721
SRR1169458	L1B	PRJNA235852
ERR176456	L1B	PRJEB2794
SRR2100982	L1B	PRJNA282721
ERR3132248	L1B	PRJEB31023
ERR161063	L1B	PRJEB2794
SRR6650359	L1B	PRJNA428596
ERR751688	L1B	PRJEB7056
ERR212137	L1B	PRJEB2794
SRR5818576	L1B	PRJNA393924
SRR1172779	L1B	PRJNA235852
SRR1180165	L1B	PRJNA235852
SRR1180447	L1B	PRJNA235852
SRR1183143	L1B	PRJNA235852
SRR1169496	L1B	PRJNA235852
ERR400455	L1B	PRJEB5162
SRR6797296	L1B	PRJNA428596
SRR6046774	L1B	PRJNA401515
SRR1173004	L1B	PRJNA235852
SRR10809032	L1B	PRJNA595834
SRR6797606	L1B	PRJNA428596
SRR1183039	L1B	PRJNA235852
SRR2101203	L1B	PRJNA282721
ERR212150	L1B	PRJEB2794
SRR1180210	L1B	PRJNA235852
SRR6650335	L1B	PRJNA428596
SRR6153106	L1B	PRJNA413593
ERR323093	L1B	PRJEB2794
SRR1172150	L1B	PRJNA235852
ERR216903	L1B	PRJEB2794
ERR3509861	L1B	PRJEB32773
SRR1172949	L1B	PRJNA235852
SRR8380904	L1B	PRJNA512266
SRR6650432	L1B	PRJNA428596
SRR6797493	L1B	PRJNA428596
ERR751667	L1B	PRJEB7056
SRR2101817	L1B	PRJNA282721
SRR6797694	L1B	PRJNA428596
SRR6046869	L1B	PRJNA401515
SRR1180277	L1B	PRJNA235852
SRR6797586	L1B	PRJNA428596
SRR2099967	L1B	PRJNA282721
SRR1173135	L1B	PRJNA235852
ERR2517211	L1B	PRJEB26002
SRR7070304	L1B	PRJNA302362
SRR6797678	L1B	PRJNA428596
SRR6797474	L1B	PRJNA428596
SRR2099959	L1B	PRJNA282721
ERR2514154	L1B	PRJEB25991
ERR551388	L1B	PRJEB9680
ERR2512731	L1B	PRJEB25991
ERR2516280	L1B	PRJEB25999
SRR6797822	L1B	PRJNA428596
SRR7898218	L1B	PRJNA492975
ERR736866	L1B	PRJEB2794
SRR2101003	L1B	PRJNA282721
ERR2514608	L1B	PRJEB25991
ERR245781	L1B	PRJEB2358
SRR2100161	L1B	PRJNA282721
SRR1169517	L1B	PRJNA235852
SRR6797449	L1B	PRJNA428596
SRR1169590	L1B	PRJNA235852
ERR553308	L1B	PRJEB9680
SRR1175136	L1B	PRJNA235852
ERR2513339	L1B	PRJEB25991
ERR3324368	L1B	PRJEB32589
ERR1023380	L1B	PRJEB5280
SRR1173036	L1B	PRJNA235852
SRR6797429	L1B	PRJNA428596
SRR8380863	L1B	PRJNA512266
SRR6797669	L1B	PRJNA428596
SRR2101252	L1B	PRJNA282721
ERR553334	L1B	PRJEB6273
ERR2145510	L1B	PRJEB10950
SRR6045930	L1B	PRJNA401515
SRR6797729	L1B	PRJNA428596
ERR473345	L1B	PRJEB2794
SRR1180188	L1B	PRJNA235852
SRR6797808	L1B	PRJNA428596
SRR2101124	L1B	PRJNA282721
ERR2516522	L1B	PRJEB26000
ERR2446435	L1B	PRJEB25592
SRR1169467	L1B	PRJNA235852
ERR3275694	L1B	PRJEB32037
ERR212113	L1B	PRJEB2794
ERR751669	L1B	PRJEB7056
ERR161133	L1B	PRJEB2794
SRR6797411	L1B	PRJNA428596
SRR1183171	L1B	PRJNA235852
SRR1172853	L1B	PRJNA235852
ERR2517613	L1B	PRJEB26002
SRR6650262	L1B	PRJNA428596
SRR6650272	L1B	PRJNA428596
SRR3105766	L1B	PRJNA308536
SRR1174291	L1B	PRJNA235852
SRR8380938	L1B	PRJNA512266
SRR1173044	L1B	PRJNA235852
SRR6797731	L1B	PRJNA428596
SRR6045326	L1B	PRJNA401515
ERR181708	L1B	PRJEB2794
ERR2514034	L1B	PRJEB25991
SRR2100906	L1B	PRJNA282721
ERR1034607	L1B	PRJEB10385
SRR6045338	L1B	PRJNA401515
SRR1183166	L1B	PRJNA235852
SRR2100693	L1B	PRJNA282721
SRR2100134	L1B	PRJNA282721
ERR2512693	L1B	PRJEB25991
ERR2200009	L1B	PRJEB9680
SRR6797829	L1B	PRJNA428596
SRR1169472	L1B	PRJNA235852
ERR400410	L1B	PRJEB5162
SRR6797762	L1B	PRJNA428596
SRR6650120	L1B	PRJNA428596
SRR10809205	L1B	PRJNA595834
ERR245647	L1B	PRJEB2358
ERR126621	L1B	PRJEB2794
SRR8380872	L1B	PRJNA512266
SRR1172743	L1B	PRJNA235852
SRR6797858	L1B	PRJNA428596
SRR6650427	L1B	PRJNA428596
ERR752094	L1B	PRJEB7056
SRR6964633	L1B	PRJNA428596
SRR6797306	L1B	PRJNA428596
SRR6650179	L1B	PRJNA428596
ERR212161	L1B	PRJEB2794
SRR6797410	L1B	PRJNA428596
SRR1173179	L1B	PRJNA235852
SRR1169544	L1B	PRJNA235852
ERR2517288	L1B	PRJEB26002
ERR245698	L1B	PRJEB2358
ERR3275749	L1B	PRJEB32037
ERR2513304	L1B	PRJEB25991
SRR8380860	L1B	PRJNA512266
SRR1172872	L1B	PRJNA235852
SRR7069320	L1B	PRJNA302362
ERR176795	L1B	PRJEB2794
SRR8649123	L1B	PRJNA524863
SRR7069857	L1B	PRJNA302362
ERR176677	L1B	PRJEB2794
SRR1169536	L1B	PRJNA235852
ERR2200142	L1B	PRJEB9680
SRR1169579	L1B	PRJNA235852
SRR2100295	L1B	PRJNA282721
SRR6797458	L1B	PRJNA428596
SRR2100441	L1B	PRJNA282721
ERR752134	L1B	PRJEB7056
ERR2512422	L1B	PRJEB25991
SRR1172107	L1B	PRJNA235852
ERR2514092	L1B	PRJEB25991
SRR7069144	L1B	PRJNA302362
SRR2099942	L1B	PRJNA282721
ERR2513429	L1B	PRJEB25991
SRR1169512	L1B	PRJNA235852
ERR2512785	L1B	PRJEB25991
SRR1175035	L1B	PRJNA235852
SRR1169522	L1B	PRJNA235852
SRR1172848	L1B	PRJNA235852
SRR7069509	L1B	PRJNA302362
SRR6797859	L1B	PRJNA428596
SRR6650309	L1B	PRJNA428596
ERR751703	L1B	PRJEB7056
ERR3335753	L1B	PRJEB32684
SRR2101145	L1B	PRJNA282721
ERR718370	L1B	PRJEB7056
SRR1172228	L1B	PRJNA235852
SRR6797291	L1B	PRJNA428596
ERR1213947	L1B	PRJEB11653
SRR6650264	L1B	PRJNA428596
SRR7069262	L1B	PRJNA302362
SRR7070169	L1B	PRJNA302362
SRR2100311	L1B	PRJNA282721
ERR2199848	L1B	PRJEB9680
SRR7070166	L1B	PRJNA302362
SRR2100277	L1B	PRJNA282721
ERR163954	L1B	PRJEB2794
SRR6797464	L1B	PRJNA428596
SRR6797320	L1B	PRJNA428596
SRR3055252	L1B	PRJNA282721
SRR6797650	L1B	PRJNA428596
ERR2513071	L1B	PRJEB25991
SRR2101226	L1B	PRJNA282721
ERR3132292	L1B	PRJEB31023
SRR6797570	L1B	PRJNA428596
ERR181795	L1B	PRJEB2794
SRR3085310	L1B	PRJNA306588
ERR2512959	L1B	PRJEB25991
SRR2100631	L1B	PRJNA282721
SRR6797574	L1B	PRJNA428596
ERR2513134	L1B	PRJEB25991
ERR245844	L1B	PRJEB2358
SRR10500309	L1B	PRJNA524863
ERR190365	L1B	PRJEB2794
ERR2512428	L1B	PRJEB25991
SRR7898221	L1B	PRJNA492975
SRR7069710	L1B	PRJNA302362
SRR6964523	L1B	PRJNA428596
SRR1172156	L1B	PRJNA235852
SRR6797453	L1B	PRJNA428596
SRR6442528	L1B	PRJNA428596
SRR2100977	L1B	PRJNA282721
SRR8380936	L1B	PRJNA512266
SRR1173077	L1B	PRJNA235852
SRR6152815	L1B	PRJNA413593
SRR2100606	L1B	PRJNA282721
ERR1063880	L1B	PRJEB2794
SRR2100172	L1B	PRJNA282721
SRR6797394	L1B	PRJNA428596
SRR6797324	L1B	PRJNA428596
SRR1169482	L1B	PRJNA235852
ERR176726	L1B	PRJEB2794
SRR5341451	L1B	PRJNA379070
SRR6797660	L1B	PRJNA428596
ERR2514701	L1B	PRJEB25991
SRR8380920	L1B	PRJNA512266
SRR6964589	L1B	PRJNA428596
SRR6797505	L1B	PRJNA428596
SRR6964561	L1B	PRJNA428596
SRR2101281	L1B	PRJNA282721
ERR2514548	L1B	PRJEB25991
ERR2515088	L1B	PRJEB25991
ERR245657	L1B	PRJEB2358
ERR2513178	L1B	PRJEB25991
ERR2513033	L1B	PRJEB25991
SRR1174831	L1B	PRJNA235852
SRR8380868	L1B	PRJNA512266
SRR6797842	L1B	PRJNA428596
SRR6797667	L1B	PRJNA428596
SRR5818693	L1B	PRJNA393924
ERR752092	L1B	PRJEB7056
SRR8380871	L1B	PRJNA512266
SRR1173084	L1B	PRJNA235852
SRR1140718	L1B	PRJNA219826
SRR5709968	L1B	PRJNA390471
SRR1169529	L1B	PRJNA235852
SRR6964674	L1B	PRJNA428596
ERR718329	L1B	PRJEB7056
ERR2517556	L1B	PRJEB26002
ERR245820	L1B	PRJEB2358
ERR3077943	L1B	PRJEB29435
SRR6650298	L1B	PRJNA428596
ERR2446365	L1B	PRJEB25592
SRR6650340	L1B	PRJNA428596
SRR6044977	L1B	PRJNA401515
ERR036230	L1B	PRJEB2358
ERR551632	L1B	PRJEB9680
SRR1172315	L1B	PRJNA235852
ERR245763	L1B	PRJEB2358
ERR751994	L1B	PRJEB7056
SRR1180246	L1B	PRJNA235852
SRR6650173	L1B	PRJNA428596
ERR3275672	L1B	PRJEB32037
SRR7069692	L1B	PRJNA302362
SRR7069567	L1B	PRJNA302362
ERR400416	L1B	PRJEB5162
SRR9217356	L1B	PRJNA524863
SRR7517747	L1B	PRJNA454477
ERR221621	L1B	PRJEB2794
SRR6397744	L1B	PRJNA413593
ERR2514733	L1B	PRJEB25991
ERR161201	L1B	PRJEB2794
SRR6797588	L1B	PRJNA428596
SRR6046081	L1B	PRJNA401515
SRR2100433	L1B	PRJNA282721
SRR6045321	L1B	PRJNA401515
ERR3077937	L1B	PRJEB29435
ERR190349	L1B	PRJEB2794
SRR7070608	L1B	PRJNA302362
SRR1183150	L1B	PRJNA235852
SRR1180502	L1B	PRJNA235852
ERR718458	L1B	PRJEB7056
SRR3085514	L1B	PRJNA282721
SRR1173551	L1B	PRJNA235852
ERR1952142	L1B	PRJEB15076
SRR6650245	L1B	PRJNA428596
ERR2446223	L1B	PRJEB25592
ERR2513358	L1B	PRJEB25991
SRR6797711	L1B	PRJNA428596
SRR6650157	L1B	PRJNA428596
SRR6650135	L1B	PRJNA428596
ERR2513738	L1B	PRJEB25991
SRR8380906	L1B	PRJNA512266
SRR6650366	L1B	PRJNA428596
ERR2517018	L1B	PRJEB26001
SRR8380878	L1B	PRJNA512266
SRR1173674	L1B	PRJNA235852
ERR550621	L1B	PRJEB9680
ERR2513846	L1B	PRJEB25991
ERR212038	L1B	PRJEB2794
SRR5341223	L1B	PRJNA376471
ERR551803	L1B	PRJEB9680
SRR6650191	L1B	PRJNA428596
SRR6964515	L1B	PRJNA428596
SRR6650287	L1B	PRJNA428596
SRR2100945	L1B	PRJNA282721
ERR688039	L1B	PRJEB7798
ERR161088	L1B	PRJEB2794
SRR2100501	L1B	PRJNA282721
SRR6964615	L1B	PRJNA428596
SRR6650152	L1B	PRJNA428596
ERR2513616	L1B	PRJEB25991
ERR2512698	L1B	PRJEB25991
SRR6797536	L1B	PRJNA428596
ERR2514392	L1B	PRJEB25991
SRR2101325	L1B	PRJNA282721
SRR2101091	L1B	PRJNA282721
SRR10500311	L1B	PRJNA524863
SRR6964529	L1B	PRJNA428596
SRR6650150	L1B	PRJNA428596
ERR773793	L1B	PRJEB2794
SRR1173010	L1B	PRJNA235852
SRR1173345	L1B	PRJNA235852
SRR6650317	L1B	PRJNA428596
SRR6650373	L1B	PRJNA428596
ERR221660	L1B	PRJEB2794
ERR473352	L1B	PRJEB2794
ERR3324375	L1B	PRJEB32589
ERR3276229	L1B	PRJEB32037
SRR1180462	L1B	PRJNA235852
ERR768024	L1B	PRJEB7056
ERR2514775	L1B	PRJEB25991
SRR1062894	L1B	PRJNA219826
ERR182024	L1B	PRJEB2794
ERR212094	L1B	PRJEB2794
ERR752008	L1B	PRJEB7056
SRR7069769	L1B	PRJNA302362
SRR6650271	L1B	PRJNA428596
ERR2513225	L1B	PRJEB25991
SRR6797558	L1B	PRJNA428596
ERR2513857	L1B	PRJEB25991
ERR1063884	L1B	PRJEB2794
SRR7517784	L1B	PRJNA454477
ERR245822	L1B	PRJEB2358
SRR7070378	L1B	PRJNA302362
SRR2100274	L1B	PRJNA282721
SRR6797460	L1B	PRJNA428596
ERR212179	L1B	PRJEB2794
ERR1034606	L1B	PRJEB10385
ERR2513777	L1B	PRJEB25991
ERR163952	L1B	PRJEB2794
SRR1169470	L1B	PRJNA235852
SRR6650177	L1B	PRJNA428596
SRR2101094	L1B	PRJNA282721
SRR6650406	L1B	PRJNA428596
SRR7898223	L1B	PRJNA492975
SRR6797353	L1B	PRJNA428596
ERR2516870	L1B	PRJEB26001
SRR6964492	L1B	PRJNA428596
SRR6797803	L1B	PRJNA428596
SRR1180485	L1B	PRJNA235852
SRR6797824	L1B	PRJNA428596
ERR779660	L1B	PRJEB2794
SRR8380885	L1B	PRJNA512266
SRR5341458	L1B	PRJNA379070
SRR1173005	L1B	PRJNA235852
ERR221563	L1B	PRJEB2794
SRR2100992	L1B	PRJNA282721
SRR6650261	L1B	PRJNA428596
SRR2100723	L1B	PRJNA282721
SRR8380944	L1B	PRJNA512266
ERR176602	L1B	PRJEB2794
SRR1172322	L1B	PRJNA235852
SRR5818675	L1B	PRJNA393924
ERR550711	L1B	PRJEB9680
SRR1172242	L1B	PRJNA235852
SRR6797767	L1B	PRJNA428596
ERR1023339	L1B	PRJEB5280
ERR1034696	L1B	PRJEB10385
SRR7068934	L1B	PRJNA302362
SRR2100092	L1B	PRJNA282721
SRR7585416	L1B	PRJNA482095
SRR3105777	L1B	PRJNA308536
ERR3324364	L1B	PRJEB32589
SRR7070105	L1B	PRJNA302362
SRR1172993	L1B	PRJNA235852
SRR1163076	L1B	PRJNA229360
ERR245720	L1B	PRJEB2358
SRR1146277	L1B	PRJNA229360
ERR245674	L1B	PRJEB2358
SRR6650306	L1B	PRJNA428596
ERR2514047	L1B	PRJEB25991
ERR751842	L1B	PRJEB7056
SRR1180170	L1B	PRJNA235852
ERR400463	L1B	PRJEB5162
ERR400397	L1B	PRJEB5162
ERR2513533	L1B	PRJEB25991
ERR2512724	L1B	PRJEB25991
SRR6045857	L1B	PRJNA401515
ERR2510313	L1B	PRJEB25972
ERR752166	L1B	PRJEB7056
SRR2100660	L1B	PRJNA282721
ERR163932	L1B	PRJEB2794
ERR1035165	L1B	PRJEB10385
SRR6650226	L1B	PRJNA428596
SRR6650122	L1B	PRJNA428596
ERR176622	L1B	PRJEB2794
ERR3275355	L1B	PRJEB32037
ERR323079	L1B	PRJEB2794
ERR779656	L1B	PRJEB2794
ERR2503394	L1B	PRJEB25543
SRR2101020	L1B	PRJNA282721
ERR3324342	L1B	PRJEB32589
SRR8380913	L1B	PRJNA512266
SRR6152740	L1B	PRJNA413593
SRR1172123	L1B	PRJNA235852
ERR245813	L1B	PRJEB2358
SRR6797329	L1B	PRJNA428596
ERR2512726	L1B	PRJEB25991
SRR7069570	L1B	PRJNA302362
SRR1180255	L1B	PRJNA235852
SRR6650165	L1B	PRJNA428596
SRR6045723	L1B	PRJNA401515
SRR2101070	L1B	PRJNA282721
ERR1063870	L1B	PRJEB2794
SRR8380895	L1B	PRJNA512266
SRR7069756	L1B	PRJNA302362
SRR6964608	L1B	PRJNA428596
SRR6650216	L1B	PRJNA428596
SRR2100316	L1B	PRJNA282721
SRR1172364	L1B	PRJNA235852
ERR400381	L1B	PRJEB5162
ERR212166	L1B	PRJEB2794
SRR6650148	L1B	PRJNA428596
SRR5341390	L1B	PRJNA379070
SRR7131090	L1B	PRJNA438921
SRR6650234	L1B	PRJNA428596
SRR5818677	L1B	PRJNA393924
SRR6964664	L1B	PRJNA428596
SRR1172335	L1B	PRJNA235852
ERR2514491	L1B	PRJEB25991
SRR6797466	L1B	PRJNA428596
SRR6797283	L1B	PRJNA428596
SRR1183058	L1B	PRJNA235852
ERR473340	L1B	PRJEB2794
SRR6797400	L1B	PRJNA428596
SRR1172267	L1B	PRJNA235852
SRR8380866	L1B	PRJNA512266
SRR1180285	L1B	PRJNA235852
ERR1034592	L1B	PRJEB10385
SRR1180305	L1B	PRJNA235852
ERR2510605	L1B	PRJEB25972
SRR8380899	L1B	PRJNA512266
ERR176788	L1B	PRJEB2794
ERR181798	L1B	PRJEB2794
ERR2513487	L1B	PRJEB25991
SRR1180481	L1B	PRJNA235852
ERR245717	L1B	PRJEB2358
ERR2510429	L1B	PRJEB25972
SRR7069300	L1B	PRJNA302362
SRR2100907	L1B	PRJNA282721
SRR1169471	L1B	PRJNA235852
SRR8380923	L1B	PRJNA512266
SRR1180296	L1B	PRJNA235852
ERR2514581	L1B	PRJEB25991
SRR3082075	L1B	PRJNA306588
SRR2100189	L1B	PRJNA282721
SRR8380874	L1B	PRJNA512266
SRR6397374	L1B	PRJNA413593
SRR5341382	L1B	PRJNA379070
ERR2510758	L1B	PRJEB25972
SRR7070374	L1B	PRJNA302362
SRR1173054	L1B	PRJNA235852
ERR212067	L1B	PRJEB2794
SRR2100415	L1B	PRJNA282721
ERR2510266	L1B	PRJEB25972
SRR7070258	L1B	PRJNA302362
SRR6045556	L1B	PRJNA401515
ERR216952	L1B	PRJEB2794
SRR1173772	L1B	PRJNA235852
SRR1172341	L1B	PRJNA235852
SRR1169490	L1B	PRJNA235852
SRR2100037	L1B	PRJNA282721
ERR767977	L1B	PRJEB7056
ERR212163	L1B	PRJEB2794
ERR2514751	L1B	PRJEB25991
ERR752290	L1B	PRJEB7056
SRR6797786	L1B	PRJNA428596
SRR3085312	L1B	PRJNA306588
ERR2512544	L1B	PRJEB25991
SRR2100690	L1B	PRJNA282721
SRR6650232	L1B	PRJNA428596
ERR190345	L1B	PRJEB2794
SRR6046176	L1B	PRJNA401515
SRR7898214	L1B	PRJNA492975
SRR1172124	L1B	PRJNA235852
SRR5341221	L1B	PRJNA376471
SRR7069855	L1B	PRJNA302362
ERR2517477	L1B	PRJEB26002
ERR2513144	L1B	PRJEB25991
SRR1180223	L1B	PRJNA235852
ERR181929	L1B	PRJEB2794
SRR6650297	L1B	PRJNA428596
ERR181920	L1B	PRJEB2794
ERR212155	L1B	PRJEB2794
SRR6797361	L1B	PRJNA428596
SRR5817477	L1B	PRJNA393378
ERR751754	L1B	PRJEB7056
SRR6797303	L1B	PRJNA428596
SRR6797602	L1B	PRJNA428596
SRR6650334	L1B	PRJNA428596
SRR1172950	L1B	PRJNA235852
SRR1180326	L1B	PRJNA235852
ERR2510700	L1B	PRJEB25972
ERR2514886	L1B	PRJEB25991
SRR6964667	L1B	PRJNA428596
SRR1180149	L1B	PRJNA235852
SRR7070653	L1B	PRJNA302362
SRR1169533	L1B	PRJNA235852
ERR2514039	L1B	PRJEB25991
ERR3324335	L1B	PRJEB32589
ERR161026	L1B	PRJEB2794
ERR1023317	L1B	PRJEB5280
SRR7069985	L1B	PRJNA302362
ERR718562	L1B	PRJEB7056
ERR2513113	L1B	PRJEB25991
SRR2100651	L1B	PRJNA282721
SRR6797510	L1B	PRJNA428596
SRR1173209	L1B	PRJNA235852
ERR2514606	L1B	PRJEB25991
SRR1172304	L1B	PRJNA235852
ERR2512806	L1B	PRJEB25991
SRR8380928	L1B	PRJNA512266
SRR6650344	L1B	PRJNA428596
SRR6797867	L1B	PRJNA428596
SRR1173258	L1B	PRJNA235852
SRR6797629	L1B	PRJNA428596
ERR2514450	L1B	PRJEB25991
SRR1174841	L1B	PRJNA235852
SRR1172163	L1B	PRJNA235852
ERR3324343	L1B	PRJEB32589
SRR6044769	L1B	PRJNA401515
SRR7070515	L1B	PRJNA302362
ERR182017	L1B	PRJEB2794
ERR2503486	L1B	PRJEB25543
ERR181728	L1B	PRJEB2794
ERR176524	L1B	PRJEB2794
SRR1173061	L1B	PRJNA235852
SRR1172862	L1B	PRJNA235852
SRR1172086	L1B	PRJNA235852
SRR1169624	L1B	PRJNA235852
ERR550993	L1B	PRJEB9545
ERR1213921	L1B	PRJEB11653
ERR176661	L1B	PRJEB2794
ERR2510416	L1B	PRJEB25972
SRR7068902	L1B	PRJNA302362
ERR2513647	L1B	PRJEB25991
SRR7070035	L1B	PRJNA302362
SRR6797753	L1B	PRJNA428596
SRR6797388	L1B	PRJNA428596
SRR1172780	L1B	PRJNA235852
ERR163982	L1B	PRJEB2794
ERR2514192	L1B	PRJEB25991
SRR1172157	L1B	PRJNA235852
ERR2677468	L1B	PRJEB27354
ERR2514222	L1B	PRJEB25991
ERR037491	L1B	PRJEB2358
SRR6045415	L1B	PRJNA401515
SRR6797545	L1B	PRJNA428596
ERR2514801	L1B	PRJEB25991
SRR7070203	L1B	PRJNA302362
SRR1175170	L1B	PRJNA235852
SRR6397403	L1B	PRJNA413593
SRR1173198	L1B	PRJNA235852
SRR10500313	L1B	PRJNA524863
ERR2513688	L1B	PRJEB25991
SRR6650369	L1B	PRJNA428596
SRR6797672	L1B	PRJNA428596
SRR6797407	L1B	PRJNA428596
ERR037511	L1B	PRJEB2358
SRR7070310	L1B	PRJNA302362
SRR10500306	L1B	PRJNA524863
SRR6797522	L1B	PRJNA428596
SRR2100288	L1B	PRJNA282721
SRR6797739	L1B	PRJNA428596
SRR7069366	L1B	PRJNA302362
SRR5818570	L1B	PRJNA393924
SRR6047929	L1B	PRJNA407704
SRR1172347	L1B	PRJNA235852
SRR1169570	L1B	PRJNA235852
SRR2101823	L1B	PRJNA282721
SRR10809019	L1B	PRJNA595834
SRR1172292	L1B	PRJNA235852
ERR037476	L1B	PRJEB2358
ERR551865	L1B	PRJEB9545
ERR2514964	L1B	PRJEB25991
ERR473305	L1B	PRJEB2794
SRR6797293	L1B	PRJNA428596
SRR6650376	L1B	PRJNA428596
SRR6797797	L1B	PRJNA428596
SRR6650408	L1B	PRJNA428596
ERR181775	L1B	PRJEB2794
SRR1183070	L1B	PRJNA235852
ERR3132171	L1B	PRJEB31023
ERR163980	L1B	PRJEB2794
SRR6045312	L1B	PRJNA401515
ERR176490	L1B	PRJEB2794
SRR1172246	L1B	PRJNA235852
ERR718550	L1B	PRJEB7056
SRR6046863	L1B	PRJNA401515
ERR718494	L1B	PRJEB7056
SRR5341358	L1B	PRJNA379070
SRR1169487	L1B	PRJNA235852
SRR6650161	L1B	PRJNA428596
SRR7070651	L1B	PRJNA302362
SRR7069520	L1B	PRJNA302362
SRR5818571	L1B	PRJNA393924
ERR2446523	L1B	PRJEB25592
SRR6964611	L1B	PRJNA428596
ERR773799	L1B	PRJEB2794
ERR736827	L1B	PRJEB2794
SRR6650409	L1B	PRJNA428596
SRR2101102	L1B	PRJNA282721
SRR1180323	L1B	PRJNA235852
SRR1173680	L1B	PRJNA235852
SRR6650273	L1B	PRJNA428596
SRR6797577	L1B	PRJNA428596
ERR181977	L1B	PRJEB2794
SRR6797298	L1B	PRJNA428596
ERR2513387	L1B	PRJEB25991
SRR1174823	L1B	PRJNA235852
ERR400474	L1B	PRJEB5162
SRR6797331	L1B	PRJNA428596
SRR1172174	L1B	PRJNA235852
SRR1163293	L1B	PRJNA229360
ERR718343	L1B	PRJEB7056
SRR1172715	L1B	PRJNA235852
ERR2510593	L1B	PRJEB25972
ERR552137	L1B	PRJEB9680
ERR3275290	L1B	PRJEB32037
SRR1173388	L1B	PRJNA235852
SRR2100669	L1B	PRJNA282721
SRR8380922	L1B	PRJNA512266
SRR7070200	L1B	PRJNA302362
SRR6797581	L1B	PRJNA428596
ERR182009	L1B	PRJEB2794
ERR752098	L1B	PRJEB7056
SRR1173047	L1B	PRJNA235852
ERR400456	L1B	PRJEB5162
ERR2514996	L1B	PRJEB25991
SRR1180303	L1B	PRJNA235852
SRR6650128	L1B	PRJNA428596
SRR1180461	L1B	PRJNA235852
SRR5341368	L1B	PRJNA379070
ERR221582	L1B	PRJEB2794
SRR8380877	L1B	PRJNA512266
ERR2510649	L1B	PRJEB25972
ERR221667	L1B	PRJEB2794
SRR6442531	L1B	PRJNA428596
SRR6650391	L1B	PRJNA428596
SRR5709782	L1B	PRJNA390471
SRR1169558	L1B	PRJNA235852
ERR2512407	L1B	PRJEB25991
SRR6797735	L1B	PRJNA428596
SRR6797828	L1B	PRJNA428596
SRR1169476	L1B	PRJNA235852
SRR1175089	L1B	PRJNA235852
SRR1169462	L1B	PRJNA235852
ERR2516803	L1B	PRJEB26001
SRR6397776	L1B	PRJNA413593
SRR1169489	L1B	PRJNA235852
ERR473282	L1B	PRJEB2794
SRR6046320	L1B	PRJNA401515
SRR1180274	L1B	PRJNA235852
ERR037510	L1B	PRJEB2358
SRR8380908	L1B	PRJNA512266
SRR7069921	L1B	PRJNA302362
SRR6797534	L1B	PRJNA428596
SRR6650228	L1B	PRJNA428596
SRR1169575	L1B	PRJNA235852
SRR6797535	L1B	PRJNA428596
SRR7069126	L1B	PRJNA302362
SRR2101078	L1B	PRJNA282721
SRR1180133	L1B	PRJNA235852
ERR323051	L1B	PRJEB2794
SRR2100098	L1B	PRJNA282721
SRR2100735	L1B	PRJNA282721
ERR164005	L1B	PRJEB2794
SRR1173874	L1B	PRJNA235852
SRR2100242	L1B	PRJNA282721
SRR1175123	L1B	PRJNA235852
SRR1173264	L1B	PRJNA235852
ERR751779	L1B	PRJEB7056
SRR6397451	L1B	PRJNA413593
ERR2446323	L1B	PRJEB25592
SRR1180505	L1B	PRJNA235852
ERR2513017	L1B	PRJEB25991
ERR2517302	L1B	PRJEB26002
SRR6797869	L1B	PRJNA428596
ERR752237	L1B	PRJEB7056
ERR552076	L1B	PRJEB9680
SRR2100526	L1B	PRJNA282721
SRR2100399	L1B	PRJNA282721
SRR1173152	L1B	PRJNA235852
ERR245679	L1B	PRJEB2358
ERR245691	L1B	PRJEB2358
ERR3275617	L1B	PRJEB32037
SRR1169461	L1B	PRJNA235852
SRR9217359	L1B	PRJNA524863
ERR752158	L1B	PRJEB7056
ERR181949	L1B	PRJEB2794
ERR245761	L1B	PRJEB2358
ERR176517	L1B	PRJEB2794
SRR6797659	L1B	PRJNA428596
SRR1172087	L1B	PRJNA235852
SRR6397543	L1B	PRJNA413593
ERR736844	L1B	PRJEB2794
ERR126639	L1B	PRJEB2794
ERR3275886	L1B	PRJEB32037
SRR1172900	L1B	PRJNA235852
ERR3275910	L1B	PRJEB32037
SRR2100872	L1B	PRJNA282721
SRR5818575	L1B	PRJNA393924
SRR1172118	L1B	PRJNA235852
SRR6045597	L1B	PRJNA401515
SRR1180454	L1B	PRJNA235852
ERR2513152	L1B	PRJEB25991
SRR2100403	L1B	PRJNA282721
SRR7070066	L1B	PRJNA302362
ERR473349	L1B	PRJEB2794
ERR550992	L1B	PRJEB9545
SRR7829242	L1B	PRJNA488426
SRR10808797	L1B	PRJNA595834
SRR2100789	L1B	PRJNA282721
SRR6797846	L1B	PRJNA428596
SRR7070484	L1B	PRJNA302362
SRR5818697	L1B	PRJNA393924
SRR1173068	L1B	PRJNA235852
ERR718289	L1B	PRJEB7056
SRR6046454	L1B	PRJNA401515
SRR1175155	L1B	PRJNA235852
SRR6046575	L1B	PRJNA401515
SRR1172914	L1B	PRJNA235852
SRR1172722	L1B	PRJNA235852
SRR7070013	L1B	PRJNA302362
SRR2100949	L1B	PRJNA282721
SRR6650223	L1B	PRJNA428596
SRR6650195	L1B	PRJNA428596
SRR6650315	L1B	PRJNA428596
SRR1173287	L1B	PRJNA235852
SRR1173027	L1B	PRJNA235852
ERR2513420	L1B	PRJEB25991
ERR2510548	L1B	PRJEB25972
SRR2100479	L1B	PRJNA282721
SRR2100430	L1B	PRJNA282721
ERR3324348	L1B	PRJEB32589
ERR2512631	L1B	PRJEB25991
SRR2100993	L1B	PRJNA282721
ERR161077	L1B	PRJEB2794
SRR1173127	L1B	PRJNA235852
ERR400469	L1B	PRJEB5162
SRR2100965	L1B	PRJNA282721
SRR3675559	L1B	PRJNA302362
SRR1173037	L1B	PRJNA235852
ERR181982	L1B	PRJEB2794
ERR3077967	L1B	PRJEB29435
ERR2513176	L1B	PRJEB25991
SRR6797308	L1B	PRJNA428596
ERR400453	L1B	PRJEB5162
ERR2513753	L1B	PRJEB25991
SRR1173774	L1B	PRJNA235852
ERR2513368	L1B	PRJEB25991
ERR2515035	L1B	PRJEB25991
SRR6797376	L1B	PRJNA428596
SRR3086377	L1B	PRJNA306588
SRR7585396	L1B	PRJNA482095
SRR6797807	L1B	PRJNA428596
ERR550689	L1B	PRJEB9680
ERR163994	L1B	PRJEB2794
SRR6797813	L1B	PRJNA428596
ERR126631	L1B	PRJEB2794
ERR2513235	L1B	PRJEB25991
ERR736821	L1B	PRJEB2794
SRR8380897	L1B	PRJNA512266
SRR1169581	L1B	PRJNA235852
ERR751653	L1B	PRJEB7056
ERR473299	L1B	PRJEB2794
ERR2517652	L1B	PRJEB26002
SRR7069804	L1B	PRJNA302362
SRR10147677	L1B	PRJNA566379
ERR736868	L1B	PRJEB2794
SRR10500315	L1B	PRJNA524863
ERR2446216	L1B	PRJEB25592
SRR1169565	L1B	PRJNA235852
SRR1172134	L1B	PRJNA235852
SRR1163234	L1B	PRJNA229360
SRR2101285	L1B	PRJNA282721
SRR1172860	L1B	PRJNA235852
ERR551470	L1B	PRJEB9545
ERR212105	L1B	PRJEB2794
SRR6964565	L1B	PRJNA428596
SRR2101134	L1B	PRJNA282721
ERR161129	L1B	PRJEB2794
ERR2512415	L1B	PRJEB25991
ERR181862	L1B	PRJEB2794
ERR2517197	L1B	PRJEB26002
SRR7131140	L1B	PRJNA438921
SRR2100692	L1B	PRJNA282721
SRR6797467	L1B	PRJNA428596
SRR2467268	L1B	PRJNA282721
ERR2517113	L1B	PRJEB26001
ERR2512941	L1B	PRJEB25991
ERR751849	L1B	PRJEB7056
SRR6650419	L1B	PRJNA428596
SRR1183134	L1B	PRJNA235852
ERR752083	L1B	PRJEB7056
SRR7069060	L1B	PRJNA302362
SRR6797600	L1B	PRJNA428596
SRR1172786	L1B	PRJNA235852
ERR2516864	L1B	PRJEB26001
SRR1172886	L1B	PRJNA235852
ERR3324350	L1B	PRJEB32589
SRR5818613	L1B	PRJNA393924
SRR2100901	L1B	PRJNA282721
SRR6650353	L1B	PRJNA428596
SRR6797562	L1B	PRJNA428596
SRR6964638	L1B	PRJNA428596
SRR6797344	L1B	PRJNA428596
SRR6650281	L1B	PRJNA428596
SRR5818671	L1B	PRJNA393924
SRR1173749	L1B	PRJNA235852
ERR3509869	L1B	PRJEB32773
SRR10809183	L1B	PRJNA595834
ERR1200626	L1B	PRJEB9201
SRR6152662	L1B	PRJNA413593
SRR1180332	L1B	PRJNA235852
ERR181760	L1B	PRJEB2794
ERR2513479	L1B	PRJEB25991
ERR552750	L1B	PRJEB9680
SRR1165594	L1B	PRJNA229360
SRR6797623	L1B	PRJNA428596
SRR6650189	L1B	PRJNA428596
ERR2446055	L1B	PRJEB25592
ERR2512769	L1B	PRJEB25991
ERR2517103	L1B	PRJEB26001
SRR5818699	L1B	PRJNA393924
SRR7070057	L1B	PRJNA302362
SRR1172079	L1B	PRJNA235852
SRR5341463	L1B	PRJNA379070
ERR2513733	L1B	PRJEB25991
SRR2101821	L1B	PRJNA282721
ERR216917	L1B	PRJEB2794
SRR8380889	L1B	PRJNA512266
SRR2100582	L1B	PRJNA282721
SRR1169548	L1B	PRJNA235852
ERR181680	L1B	PRJEB2794
SRR3105763	L1B	PRJNA308536
ERR2513982	L1B	PRJEB25991
ERR718388	L1B	PRJEB7056
ERR2517508	L1B	PRJEB26002
ERR2513204	L1B	PRJEB25991
SRR6797386	L1B	PRJNA428596
SRR6964670	L1B	PRJNA428596
ERR2514685	L1B	PRJEB25991
SRR1180251	L1B	PRJNA235852
SRR7070264	L1B	PRJNA302362
ERR3132243	L1B	PRJEB31023
SRR1172737	L1B	PRJNA235852
SRR6650414	L1B	PRJNA428596
SRR6650397	L1B	PRJNA428596
ERR3132183	L1B	PRJEB31023
SRR7070160	L1B	PRJNA302362
SRR6650415	L1B	PRJNA428596
ERR245648	L1B	PRJEB2358
ERR2514032	L1B	PRJEB25991
SRR6650256	L1B	PRJNA428596
SRR6650138	L1B	PRJNA428596
SRR2100222	L1B	PRJNA282721
SRR1175061	L1B	PRJNA235852
ERR3276078	L1B	PRJEB32037
SRR6797525	L1B	PRJNA428596
SRR8380918	L1B	PRJNA512266
SRR6650212	L1B	PRJNA428596
SRR6650360	L1B	PRJNA428596
SRR6797674	L1B	PRJNA428596
SRR1172053	L1B	PRJNA235852
SRR1180248	L1B	PRJNA235852
ERR718436	L1B	PRJEB7056
SRR6797572	L1B	PRJNA428596
ERR841442	L1B	PRJEB9003
SRR8380901	L1B	PRJNA512266
SRR2100919	L1B	PRJNA282721
SRR6650126	L1B	PRJNA428596
SRR6797768	L1B	PRJNA428596
SRR6797492	L1B	PRJNA428596
SRR6797819	L1B	PRJNA428596
ERR2514499	L1B	PRJEB25991
SRR6797524	L1B	PRJNA428596
SRR1173275	L1B	PRJNA235852
SRR7068879	L1B	PRJNA302362
ERR3470608	L1B	PRJEB33896
SRR7069792	L1B	PRJNA302362
ERR2027261	L1B	PRJEB21685
SRR1169573	L1B	PRJNA235852
ERR2514792	L1B	PRJEB25991
ERR181969	L1B	PRJEB2794
ERR181907	L1B	PRJEB2794
ERR1035171	L1B	PRJEB10385
ERR216904	L1B	PRJEB2794
ERR181779	L1B	PRJEB2794
ERR176597	L1B	PRJEB2794
ERR2513796	L1B	PRJEB25991
SRR7898222	L1B	PRJNA492975
SRR7070111	L1B	PRJNA302362
SRR10828628	L1B	PRJNA598981
SRR2100238	L1B	PRJNA282721
SRR6797707	L1B	PRJNA428596
SRR6153037	L1B	PRJNA413593
ERR552980	L1B	PRJEB9680
ERR2514993	L1B	PRJEB25991
SRR7898217	L1B	PRJNA492975
SRR6964619	L1B	PRJNA428596
SRR7069435	L1B	PRJNA302362
SRR6045462	L1B	PRJNA401515
ERR212116	L1B	PRJEB2794
SRR1169585	L1B	PRJNA235852
SRR6650172	L1B	PRJNA428596
ERR400540	L1B	PRJEB5162
ERR176723	L1B	PRJEB2794
SRR6650260	L1B	PRJNA428596
SRR6797850	L1B	PRJNA428596
ERR2200143	L1B	PRJEB9680
ERR2512771	L1B	PRJEB25991
ERR2514916	L1B	PRJEB25991
SRR7898227	L1B	PRJNA492975
SRR5709920	L1B	PRJNA390471
ERR867557	L1B	PRJEB9206
ERR473366	L1B	PRJEB2794
SRR1172840	L1B	PRJNA235852
SRR6650393	L1B	PRJNA428596
ERR2512998	L1B	PRJEB25991
ERR216902	L1B	PRJEB2794
ERR2512849	L1B	PRJEB25991
SRR6797567	L1B	PRJNA428596
SRR6797352	L1B	PRJNA428596
SRR6797277	L1B	PRJNA428596
SRR5535821	L1B	PRJNA300846
ERR2514990	L1B	PRJEB25991
SRR6797366	L1B	PRJNA428596
SRR6650119	L1B	PRJNA428596
ERR212073	L1B	PRJEB2794
ERR2512944	L1B	PRJEB25991
ERR775765	L1B	PRJEB7056
ERR036236	L1B	PRJEB2358
ERR245677	L1B	PRJEB2358
ERR2514427	L1B	PRJEB25991
SRR2100648	L1B	PRJNA282721
SRR1172852	L1B	PRJNA235852
SRR2100777	L1B	PRJNA282721
SRR1180288	L1B	PRJNA235852
SRR6797614	L1B	PRJNA428596
SRR2100868	L1B	PRJNA282721
SRR6797647	L1B	PRJNA428596
SRR6650104	L1B	PRJNA428596
SRR1180450	L1B	PRJNA235852
SRR7069536	L1B	PRJNA302362
SRR1180488	L1B	PRJNA235852
ERR2513585	L1B	PRJEB25991
ERR736860	L1B	PRJEB2794
SRR6207288	L1B	PRJNA414758
SRR3105732	L1B	PRJNA308536
ERR164019	L1B	PRJEB2794
SRR6964557	L1B	PRJNA428596
SRR1172300	L1B	PRJNA235852
ERR181724	L1B	PRJEB2794
SRR1172274	L1B	PRJNA235852
SRR6964563	L1B	PRJNA428596
SRR6045350	L1B	PRJNA401515
ERR037536	L1B	PRJEB2358
SRR8380858	L1B	PRJNA512266
ERR176631	L1B	PRJEB2794
ERR176796	L1B	PRJEB2794
SRR8380861	L1B	PRJNA512266
SRR6797785	L1B	PRJNA428596
ERR245654	L1B	PRJEB2358
SRR1169465	L1B	PRJNA235852
SRR6797668	L1B	PRJNA428596
SRR1172752	L1B	PRJNA235852
SRR7070470	L1B	PRJNA302362
SRR1183087	L1B	PRJNA235852
ERR2512937	L1B	PRJEB25991
SRR7069411	L1B	PRJNA302362
SRR6650125	L1B	PRJNA428596
ERR323046	L1B	PRJEB2794
SRR6045574	L1B	PRJNA401515
ERR036213	L1B	PRJEB2358
SRR1173035	L1B	PRJNA235852
ERR2514571	L1B	PRJEB25991
ERR3276220	L1B	PRJEB32037
[truncated: 47,956 more rows]
