# Supplementary material for: Ongoing evolution of PE/PPE genes in Mycobacterium tuberculosis associated with drug resistance and host immune response
Source: mSystems. 2025 Sep 22;10(10):e00898-25. doi: 10.1128/msystems.00898-25 (PMC12542625; doi:10.1128/msystems.00898-25)
Supplement: Table S2 — PE and PPE gene genome postions and high quality region length and proportion. [file msystems.00898-25-s0009.xlsx]

## Sheet: Sheet1
Table S2. PE and PPE genes genome positions and high quality region length and proportion.
seqnames	start	end	width	strand	gene_id	gene	Include_length	Ratio
NC_000962.3	105324	106715	1392	+	Rv0096	PPE1	1392	1
NC_000962.3	131382	132872	1491	+	Rv0109	PE_PGRS1	1180	0.791415
NC_000962.3	149533	150996	1464	+	Rv0124	PE_PGRS2	273	0.186475
NC_000962.3	177543	179309	1767	-	Rv0151c	PE1	1767	1
NC_000962.3	179319	180896	1578	-	Rv0152c	PE2	1578	1
NC_000962.3	187433	188839	1407	-	Rv0159c	PE3	1407	1
NC_000962.3	188931	190439	1509	-	Rv0160c	PE4	1509	1
NC_000962.3	307877	309547	1671	-	Rv0256c	PPE2	1472	0.88091
NC_000962.3	333437	336310	2874	-	Rv0278c	PE_PGRS3	0	0
NC_000962.3	336560	339073	2514	-	Rv0279c	PE_PGRS4	300	0.119332
NC_000962.3	339364	340974	1611	+	Rv0280	PPE3	1451	0.900683
NC_000962.3	349624	349932	309	+	Rv0285	PE5	309	1
NC_000962.3	349935	351476	1542	+	Rv0286	PPE4	1478	0.958495
NC_000962.3	361334	363109	1776	+	Rv0297	PE_PGRS5	1080	0.608108
NC_000962.3	366150	372764	6615	-	Rv0304c	PPE5	1	0.000151172
NC_000962.3	372820	375711	2892	-	Rv0305c	PPE6	1747	0.60408
NC_000962.3	399535	400050	516	-	Rv0335c	PE6	516	1
NC_000962.3	424269	424694	426	-	Rv0354c	PPE7	426	1
NC_000962.3	424777	434679	9903	-	Rv0355c	PPE8	6685	0.675048
NC_000962.3	467459	468001	543	-	Rv0388c	PPE9	543	1
NC_000962.3	530751	532214	1464	-	Rv0442c	PPE10	1402	0.95765
NC_000962.3	543174	544730	1557	+	Rv0453	PPE11	1473	0.94605
NC_000962.3	622793	624577	1785	+	Rv0532	PE_PGRS6	411	0.230252
NC_000962.3	671996	675916	3921	-	Rv0578c	PE_PGRS7	1891	0.482275
NC_000962.3	832981	833508	528	+	Rv0742	PE_PGRS8	1	0.00189394
NC_000962.3	835701	838052	2352	+	Rv0746	PE_PGRS9	1	0.00042517
NC_000962.3	838451	840856	2406	+	Rv0747	PE_PGRS10	1	0.000415628
NC_000962.3	846159	847913	1755	+	Rv0754	PE_PGRS11	1753	0.99886
NC_000962.3	848103	850040	1938	-	Rv0755c	PPE12	1885	0.972652
NC_000962.3	924951	925364	414	+	Rv0832	PE_PGRS12	248	0.599034
NC_000962.3	925361	927610	2250	+	Rv0833	PE_PGRS13	245	0.108889
NC_000962.3	927837	930485	2649	-	Rv0834c	PE_PGRS14	1633	0.616459
NC_000962.3	968424	970244	1821	-	Rv0872c	PE_PGRS15	1574	0.86436
NC_000962.3	976872	978203	1332	-	Rv0878c	PPE13	1155	0.867117
NC_000962.3	1020058	1021329	1272	-	Rv0915c	PPE14	1272	1
NC_000962.3	1021344	1021643	300	-	Rv0916c	PE7	300	1
NC_000962.3	1090373	1093144	2772	+	Rv0977	PE_PGRS16	1914	0.690476
NC_000962.3	1093361	1094356	996	-	Rv0978c	PE_PGRS17	92	0.0923695
NC_000962.3	1095078	1096451	1374	-	Rv0980c	PE_PGRS18	131	0.0953421
NC_000962.3	1161297	1162472	1176	-	Rv1039c	PPE15	1112	0.945578
NC_000962.3	1162549	1163376	828	-	Rv1040c	PE8	778	0.939614
NC_000962.3	1188421	1190424	2004	-	Rv1067c	PE_PGRS19	386	0.192615
NC_000962.3	1190757	1192148	1392	-	Rv1068c	PE_PGRS20	415	0.298132
NC_000962.3	1211560	1213863	2304	+	Rv1087	PE_PGRS21	1	0.000434028
NC_000962.3	1214513	1214947	435	+	Rv1088	PE9	435	1
NC_000962.3	1214769	1215131	363	+	Rv1089	PE10	363	1
NC_000962.3	1216469	1219030	2562	+	Rv1091	PE_PGRS22	799	0.311866
NC_000962.3	1262272	1264128	1857	-	Rv1135c	PPE16	1585	0.853527
NC_000962.3	1298764	1299804	1041	-	Rv1168c	PPE17	1041	1
NC_000962.3	1299822	1300124	303	-	Rv1169c	lipX	303	1
NC_000962.3	1301755	1302681	927	-	Rv1172c	PE12	927	1
NC_000962.3	1339003	1339302	300	+	Rv1195	PE13	300	1
NC_000962.3	1339349	1340524	1176	+	Rv1196	PPE18	137	0.116497
NC_000962.3	1357293	1357625	333	-	Rv1214c	PE14	324	0.972973
NC_000962.3	1384989	1386677	1689	-	Rv1243c	PE_PGRS23	1024	0.606276
NC_000962.3	1488154	1489965	1812	-	Rv1325c	PE_PGRS24	609	0.336093
NC_000962.3	1532443	1533633	1191	-	Rv1361c	PPE19	153	0.128463
NC_000962.3	1561464	1561772	309	+	Rv1386	PE15	309	1
NC_000962.3	1561769	1563388	1620	+	Rv1387	PPE20	1620	1
NC_000962.3	1572127	1573857	1731	-	Rv1396c	PE_PGRS25	474	0.27383
NC_000962.3	1606386	1607972	1587	+	Rv1430	PE16	1536	0.967864
NC_000962.3	1618209	1619684	1476	-	Rv1441c	PE_PGRS26	1	0.000677507
NC_000962.3	1630638	1634627	3990	-	Rv1450c	PE_PGRS27	1239	0.310526
NC_000962.3	1636004	1638229	2226	-	Rv1452c	PE_PGRS28	0	0
NC_000962.3	1655609	1656721	1113	-	Rv1468c	PE_PGRS29	788	0.707996
NC_000962.3	1751297	1753333	2037	-	Rv1548c	PPE21	1940	0.952381
NC_000962.3	1855764	1856696	933	+	Rv1646	PE17	933	1
NC_000962.3	1862347	1865382	3036	-	Rv1651c	PE_PGRS30	2395	0.788867
NC_000962.3	1931497	1932654	1158	-	Rv1705c	PPE22	1158	1
NC_000962.3	1932694	1933878	1185	-	Rv1706c	PPE23	1048	0.884388
NC_000962.3	1981614	1984775	3162	-	Rv1753c	PPE24	1	0.000316256
NC_000962.3	1989833	1992577	2745	-	Rv1759c	wag22	1182	0.430601
NC_000962.3	2000614	2002470	1857	+	Rv1768	PE_PGRS31	1008	0.542811
NC_000962.3	2025301	2026398	1098	+	Rv1787	PPE25	265	0.241348
NC_000962.3	2026477	2026776	300	+	Rv1788	PE18	300	1
NC_000962.3	2026790	2027971	1182	+	Rv1789	PPE26	1182	1
NC_000962.3	2028425	2029477	1053	+	Rv1790	PPE27	232	0.220323
NC_000962.3	2029904	2030203	300	+	Rv1791	PE19	300	1
NC_000962.3	2039453	2041420	1968	+	Rv1800	PPE28	1918	0.974593
NC_000962.3	2042001	2043272	1272	+	Rv1801	PPE29	1272	1
NC_000962.3	2043384	2044775	1392	+	Rv1802	PPE30	1331	0.956178
NC_000962.3	2044923	2046842	1920	-	Rv1803c	PE_PGRS32	1764	0.91875
NC_000962.3	2048072	2048371	300	+	Rv1806	PE20	300	1
NC_000962.3	2048398	2049597	1200	+	Rv1807	PPE31	1147	0.96
NC_000962.3	2049921	2051150	1230	+	Rv1808	PPE32	1119	0.909756
NC_000962.3	2051282	2052688	1407	+	Rv1809	PPE33	1407	1
NC_000962.3	2061178	2062674	1497	-	Rv1818c	PE_PGRS33	601	0.40147
NC_000962.3	2087971	2089518	1548	-	Rv1840c	PE_PGRS34	1221	0.78876
NC_000962.3	2162932	2167311	4380	-	Rv1917c	PPE34	1	0.000228311
NC_000962.3	2167649	2170612	2964	-	Rv1918c	PPE35	2523	0.851215
NC_000962.3	2226244	2227920	1677	+	Rv1983	PE_PGRS35	1677	1
NC_000962.3	2356729	2358033	1305	-	Rv2098c	PE_PGRS36	974	0.74636
NC_000962.3	2358033	2358206	174	-	Rv2099c	PE21	174	1
NC_000962.3	2367359	2367655	297	+	Rv2107	PE22	297	1
NC_000962.3	2367711	2368442	732	+	Rv2108	PPE36	732	1
NC_000962.3	2381071	2382492	1422	+	Rv2123	PPE37	1355	0.952883
NC_000962.3	2387202	2387972	771	-	Rv2126c	PE_PGRS37	393	0.509728
NC_000962.3	2423240	2424838	1599	-	Rv2162c	PE_PGRS38	750	0.469043
NC_000962.3	2600731	2601879	1149	+	Rv2328	PE23	1149	1
NC_000962.3	2617667	2618908	1242	-	Rv2340c	PE_PGRS39	1242	1
NC_000962.3	2632923	2634098	1176	-	Rv2352c	PPE38	0	0
NC_000962.3	2634528	2635592	1065	-	Rv2353c	PPE39	0	0
NC_000962.3	2637688	2639535	1848	-	Rv2356c	PPE40	1085	0.587121
NC_000962.3	2651753	2651938	186	+	Rv2371	PE_PGRS40	119	0.639785
NC_000962.3	2692799	2693884	1086	+	Rv2396	PE_PGRS41	491	0.452118
NC_000962.3	2705762	2706736	975	+	Rv2408	PE24	975	1
NC_000962.3	2727336	2727920	585	-	Rv2430c	PPE41	585	1
NC_000962.3	2727967	2728266	300	-	Rv2431c	PE25	300	1
NC_000962.3	2795301	2797385	2085	-	Rv2487c	PE_PGRS42	1677	0.804317
NC_000962.3	2801254	2806236	4983	-	Rv2490c	PE_PGRS43	2224	0.446317
NC_000962.3	2835785	2837263	1479	+	Rv2519	PE26	1427	0.964841
NC_000962.3	2921551	2923182	1632	+	Rv2591	PE_PGRS44	1193	0.731005
NC_000962.3	2935046	2936788	1743	+	Rv2608	PPE42	1690	0.969593
NC_000962.3	2943600	2944985	1386	-	Rv2615c	PE_PGRS45	558	0.402597
NC_000962.3	2960105	2962441	2337	-	Rv2634c	PE_PGRS46	1142	0.488661
NC_000962.3	3053914	3055491	1578	+	Rv2741	PE_PGRS47	930	0.589354
NC_000962.3	3076894	3078078	1185	-	Rv2768c	PPE43	1121	0.945992
NC_000962.3	3078158	3078985	828	-	Rv2769c	PE27	778	0.939614
NC_000962.3	3079309	3080457	1149	-	Rv2770c	PPE44	1149	1
NC_000962.3	3162268	3164115	1848	+	Rv2853	PE_PGRS48	1177	0.636905
NC_000962.3	3200794	3202020	1227	-	Rv2892c	PPE45	1128	0.919315
NC_000962.3	3376939	3378243	1305	-	Rv3018c	PPE46	277	0.212261
NC_000962.3	3378329	3378415	87	-	Rv3018A	PE27A	0	0
NC_000962.3	3379376	3380452	1077	-	Rv3021c	PPE47	0	0
NC_000962.3	3380440	3380682	243	-	Rv3022c	PPE48	0	0
NC_000962.3	3380679	3380993	315	-	Rv3022A	PE29	192	0.609524
NC_000962.3	3465778	3467091	1314	-	Rv3097c	lipY	1314	1
NC_000962.3	3490476	3491651	1176	-	Rv3125c	PPE49	973	0.827381
NC_000962.3	3501334	3501732	399	+	Rv3135	PPE50	398	0.997494
NC_000962.3	3501794	3502936	1143	+	Rv3136	PPE51	1033	0.903762
NC_000962.3	3510088	3511317	1230	-	Rv3144c	PPE52	1230	1
NC_000962.3	3527391	3529163	1773	-	Rv3159c	PPE53	1267	0.714608
NC_000962.3	3729364	3736935	7572	-	Rv3343c	PPE54	4097	0.541072
NC_000962.3	3736984	3738000	1017	-	Rv3344c	PE_PGRS49	648	0.637168
NC_000962.3	3738158	3742774	4617	-	Rv3345c	PE_PGRS50	1502	0.325319
NC_000962.3	3743711	3753184	9474	-	Rv3347c	PPE55	1	0.000105552
NC_000962.3	3755952	3767102	11151	-	Rv3350c	PPE56	6451	0.578513
NC_000962.3	3778568	3780334	1767	+	Rv3367	PE_PGRS51	1392	0.787776
NC_000962.3	3801653	3803848	2196	+	Rv3388	PE_PGRS52	379	0.172587
NC_000962.3	3842239	3842769	531	+	Rv3425	PPE57	80	0.150659
NC_000962.3	3843036	3843734	699	+	Rv3426	PPE58	190	0.271817
NC_000962.3	3847165	3847701	537	+	Rv3429	PPE59	215	0.400372
NC_000962.3	3894093	3894389	297	+	Rv3477	PE31	297	1
NC_000962.3	3894426	3895607	1182	+	Rv3478	PPE60	185	0.156514
NC_000962.3	3926569	3930714	4146	+	Rv3507	PE_PGRS53	1	0.000241196
NC_000962.3	3931005	3936710	5706	+	Rv3508	PE_PGRS54	1	0.000175254
NC_000962.3	3939617	3941761	2145	+	Rv3511	PE_PGRS55	0	0
NC_000962.3	3943812	3944963	1152	+	Rv3512	PE_PGRS56	1	0.000868056
NC_000962.3	3945794	3950263	4470	+	Rv3514	PE_PGRS57	1	0.000223714
NC_000962.3	3969343	3970563	1221	+	Rv3532	PPE61	1221	1
NC_000962.3	3970705	3972453	1749	-	Rv3533c	PPE62	1296	0.740995
NC_000962.3	3978059	3979498	1440	+	Rv3539	PPE63	1440	1
NC_000962.3	3997980	3999638	1659	+	Rv3558	PPE64	1397	0.842074
NC_000962.3	4031404	4033158	1755	-	Rv3590c	PE_PGRS58	1281	0.729915
NC_000962.3	4036731	4038050	1320	-	Rv3595c	PE_PGRS59	868	0.657576
NC_000962.3	4060648	4061889	1242	-	Rv3621c	PPE65	1138	0.916264
NC_000962.3	4061899	4062198	300	-	Rv3622c	PE32	300	1
NC_000962.3	4091233	4091517	285	+	Rv3650	PE33	198	0.694737
NC_000962.3	4093632	4093946	315	+	Rv3652	PE_PGRS60	315	1
NC_000962.3	4093940	4094527	588	+	Rv3653	PE_PGRS61	308	0.52381
NC_000962.3	4189285	4190232	948	-	Rv3738c	PPE66	790	0.833333
NC_000962.3	4190284	4190517	234	-	Rv3739c	PPE67	234	1
NC_000962.3	4196171	4196506	336	-	Rv3746c	PE34	336	1
NC_000962.3	4276571	4278085	1515	+	Rv3812	PE_PGRS62	1515	1
NC_000962.3	4350745	4351044	300	+	Rv3872	PE35	300	1
NC_000962.3	4351075	4352181	1107	+	Rv3873	PPE68	1107	1
NC_000962.3	4374484	4375683	1200	-	Rv3892c	PPE69	1200	1
NC_000962.3	4375762	4375995	234	-	Rv3893c	PE36	234	1
