# Supplementary material for: Ongoing evolution of PE/PPE genes in Mycobacterium tuberculosis associated with drug resistance and host immune response
Source: mSystems. 2025 Sep 22;10(10):e00898-25. doi: 10.1128/msystems.00898-25 (PMC12542625; doi:10.1128/msystems.00898-25)
Supplement: Table S3 — Bed file of high quality regions. [file msystems.00898-25-s0010.xlsx]

## Sheet: Sheet1
Table S3. High quality region‘s start and end positions.
gene	gene_start	gene_end	strand	high_quality_segment	segment_start	segment_end
PPE1	105324	106716	+	PPE1	105324	106715
PE_PGRS1	131382	132873	+	PE_PGRS1_1	131382	131788
PE_PGRS1	131382	132873	+	PE_PGRS1_2	131841	131921
PE_PGRS1	131382	132873	+	PE_PGRS1_3	131987	132179
PE_PGRS1	131382	132873	+	PE_PGRS1_4	132184	132459
PE_PGRS1	131382	132873	+	PE_PGRS1_5	132495	132498
PE_PGRS1	131382	132873	+	PE_PGRS1_6	132649	132872
PE_PGRS2	149533	150997	+	PE_PGRS2_1	149533	149637
PE_PGRS2	149533	150997	+	PE_PGRS2_2	149706	149827
PE_PGRS2	149533	150997	+	PE_PGRS2_3	150181	150181
PE_PGRS2	149533	150997	+	PE_PGRS2_4	150309	150337
PE_PGRS2	149533	150997	+	PE_PGRS2_5	150497	150513
PE_PGRS2	149533	150997	+	PE_PGRS2_6	150529	150687
PE_PGRS2	149533	150997	+	PE_PGRS2_7	150691	150874
PE_PGRS2	149533	150997	+	PE_PGRS2_8	150880	150880
PE_PGRS2	149533	150997	+	PE_PGRS2_9	150891	150978
PE_PGRS2	149533	150997	+	PE_PGRS2_10	150983	150996
PE1	177543	179310	-	PE1	177543	179310
PE2	179319	180897	-	PE2	179319	180897
PE3	187433	188840	-	PE3	187433	188840
PE4	188931	190440	-	PE4	188931	190440
PPE2	307877	309548	-	PPE2_1	307877	308307
PPE2	307877	309548	-	PPE2_2	308418	309088
PPE2	307877	309548	-	PPE2_3	309187	309547
PE_PGRS3	333437	336311	-	PE_PGRS3_1	333437	333566
PE_PGRS3	333437	336311	-	PE_PGRS3_2	334407	334409
PE_PGRS3	333437	336311	-	PE_PGRS3_3	334413	334559
PE_PGRS4	336560	339074	-	PE_PGRS4_1	336683	336693
PE_PGRS4	336560	339074	-	PE_PGRS4_2	337131	337144
PE_PGRS4	336560	339074	-	PE_PGRS4_3	337153	337290
PE_PGRS4	336560	339074	-	PE_PGRS4_4	337311	337496
PE_PGRS4	336560	339074	-	PE_PGRS4_5	337613	337829
PE_PGRS4	336560	339074	-	PE_PGRS4_6	337834	337834
PE_PGRS4	336560	339074	-	PE_PGRS4_7	338049	338194
PE_PGRS4	336560	339074	-	PE_PGRS4_8	338201	338201
PE_PGRS4	336560	339074	-	PE_PGRS4_9	338208	338306
PE_PGRS4	336560	339074	-	PE_PGRS4_10	338923	338958
PE_PGRS4	336560	339074	-	PE_PGRS4_11	338961	338961
PE_PGRS4	336560	339074	-	PE_PGRS4_12	338964	339002
PPE3	339364	340975	+	PPE3_1	339364	339719
PPE3	339364	340975	+	PPE3_2	339818	340416
PPE3	339364	340975	+	PPE3_3	340490	340974
PE5	349624	349933	+	PE5	349624	349933
PPE4	349935	351477	+	PPE4_1	349935	350298
PPE4	349935	351477	+	PPE4_2	350358	351476
PE_PGRS5	361334	363110	+	PE_PGRS5_1	361334	361639
PE_PGRS5	361334	363110	+	PE_PGRS5_2	361716	361743
PE_PGRS5	361334	363110	+	PE_PGRS5_3	361936	362670
PE_PGRS5	361334	363110	+	PE_PGRS5_4	362692	362692
PE_PGRS5	361334	363110	+	PE_PGRS5_5	362706	362747
PE_PGRS5	361334	363110	+	PE_PGRS5_6	362916	362967
PE_PGRS5	361334	363110	+	PE_PGRS5_7	362976	362979
PE_PGRS5	361334	363110	+	PE_PGRS5_8	363035	363109
PPE5	366150	372765	-	PPE5_1	366150	366578
PPE5	366150	372765	-	PPE5_2	366696	366740
PPE5	366150	372765	-	PPE5_3	366868	366887
PPE5	366150	372765	-	PPE5_4	366944	366947
PPE5	366150	372765	-	PPE5_5	367005	367019
PPE5	366150	372765	-	PPE5_6	367068	367318
PPE5	366150	372765	-	PPE5_7	367366	367914
PPE5	366150	372765	-	PPE5_8	367983	368114
PPE5	366150	372765	-	PPE5_9	368131	368159
PPE5	366150	372765	-	PPE5_10	368282	368285
PPE5	366150	372765	-	PPE5_11	368394	368695
PPE5	366150	372765	-	PPE5_12	368795	368864
PPE5	366150	372765	-	PPE5_13	368922	369239
PPE5	366150	372765	-	PPE5_14	369327	369363
PPE5	366150	372765	-	PPE5_15	369415	369479
PPE5	366150	372765	-	PPE5_16	369645	369664
PPE5	366150	372765	-	PPE5_17	369733	369756
PPE5	366150	372765	-	PPE5_18	369822	370682
PPE5	366150	372765	-	PPE5_19	370791	370800
PPE5	366150	372765	-	PPE5_20	370803	370821
PPE5	366150	372765	-	PPE5_21	371008	371369
PPE5	366150	372765	-	PPE5_22	371477	371928
PPE5	366150	372765	-	PPE5_23	371962	371972
PPE5	366150	372765	-	PPE5_24	372024	372047
PPE5	366150	372765	-	PPE5_25	372100	372116
PPE5	366150	372765	-	PPE5_26	372296	372332
PPE5	366150	372765	-	PPE5_27	372447	372655
PPE5	366150	372765	-	PPE5_28	372737	372764
PPE6	372820	375712	-	PPE6_1	372828	373198
PPE6	372820	375712	-	PPE6_2	373245	373284
PPE6	372820	375712	-	PPE6_3	373341	373398
PPE6	372820	375712	-	PPE6_4	373467	373540
PPE6	372820	375712	-	PPE6_5	373653	374055
PPE6	372820	375712	-	PPE6_6	374179	374467
PPE6	372820	375712	-	PPE6_7	374641	374654
PPE6	372820	375712	-	PPE6_8	374979	375263
PPE6	372820	375712	-	PPE6_9	375325	375711
PE6	399535	400051	-	PE6	399535	400051
PPE7	424269	424695	-	PPE7	424269	424695
PPE8	424777	434680	-	PPE8_1	424777	424845
PPE8	424777	434680	-	PPE8_2	424950	424955
PPE8	424777	434680	-	PPE8_3	425012	425100
PPE8	424777	434680	-	PPE8_4	425150	425172
PPE8	424777	434680	-	PPE8_5	425229	425288
PPE8	424777	434680	-	PPE8_6	425406	425418
PPE8	424777	434680	-	PPE8_7	425582	426609
PPE8	424777	434680	-	PPE8_8	426669	426738
PPE8	424777	434680	-	PPE8_9	426857	426914
PPE8	424777	434680	-	PPE8_10	426994	427072
PPE8	424777	434680	-	PPE8_11	427196	427299
PPE8	424777	434680	-	PPE8_12	427379	428407
PPE8	424777	434680	-	PPE8_13	428499	428527
PPE8	424777	434680	-	PPE8_14	428759	429123
PPE8	424777	434680	-	PPE8_15	429175	429664
PPE8	424777	434680	-	PPE8_16	429684	429793
PPE8	424777	434680	-	PPE8_17	430170	431130
PPE8	424777	434680	-	PPE8_18	431180	431275
PPE8	424777	434680	-	PPE8_19	431438	431457
PPE8	424777	434680	-	PPE8_20	431547	431588
PPE8	424777	434680	-	PPE8_21	431594	431811
PPE8	424777	434680	-	PPE8_22	431814	431829
PPE8	424777	434680	-	PPE8_23	431881	432252
PPE8	424777	434680	-	PPE8_24	432275	432379
PPE8	424777	434680	-	PPE8_25	432431	432537
PPE8	424777	434680	-	PPE8_26	432588	432638
PPE8	424777	434680	-	PPE8_27	432800	432849
PPE8	424777	434680	-	PPE8_28	432880	432881
PPE8	424777	434680	-	PPE8_29	432896	432912
PPE8	424777	434680	-	PPE8_30	432915	432987
PPE8	424777	434680	-	PPE8_31	432996	433701
PPE8	424777	434680	-	PPE8_32	433794	433855
PPE8	424777	434680	-	PPE8_33	433917	433947
PPE8	424777	434680	-	PPE8_34	433999	434231
PPE8	424777	434680	-	PPE8_35	434297	434679
PPE10	530751	532215	-	PPE10	530751	532215
PPE11	543174	544731	+	PPE11_1	543174	543558
PPE11	543174	544731	+	PPE11_2	543632	544730
PE_PGRS6	622793	624578	+	PE_PGRS6_1	622793	622894
PE_PGRS6	622793	624578	+	PE_PGRS6_2	622941	623102
PE_PGRS6	622793	624578	+	PE_PGRS6_3	623186	623205
PE_PGRS6	622793	624578	+	PE_PGRS6_4	624404	624577
PE_PGRS7	671996	675917	-	PE_PGRS7_1	671996	671999
PE_PGRS7	671996	675917	-	PE_PGRS7_2	672258	672400
PE_PGRS7	671996	675917	-	PE_PGRS7_3	672422	672435
PE_PGRS7	671996	675917	-	PE_PGRS7_4	672440	672475
PE_PGRS7	671996	675917	-	PE_PGRS7_5	672488	672520
PE_PGRS7	671996	675917	-	PE_PGRS7_6	672528	672531
PE_PGRS7	671996	675917	-	PE_PGRS7_7	672546	672553
PE_PGRS7	671996	675917	-	PE_PGRS7_8	672932	673093
PE_PGRS7	671996	675917	-	PE_PGRS7_9	673214	673221
PE_PGRS7	671996	675917	-	PE_PGRS7_10	673619	673634
PE_PGRS7	671996	675917	-	PE_PGRS7_11	673638	673646
PE_PGRS7	671996	675917	-	PE_PGRS7_12	673684	673685
PE_PGRS7	671996	675917	-	PE_PGRS7_13	673688	674425
PE_PGRS7	671996	675917	-	PE_PGRS7_14	674439	674875
PE_PGRS7	671996	675917	-	PE_PGRS7_15	675453	675490
PE_PGRS7	671996	675917	-	PE_PGRS7_16	675544	675557
PE_PGRS7	671996	675917	-	PE_PGRS7_17	675612	675916
PE_PGRS8	832981	833509	+	PE_PGRS8_1	832981	833320
PE_PGRS8	832981	833509	+	PE_PGRS8_2	833492	833508
PE_PGRS9	835701	838053	+	PE_PGRS9_1	835701	835808
PE_PGRS9	835701	838053	+	PE_PGRS9_2	835887	836064
PE_PGRS9	835701	838053	+	PE_PGRS9_3	836118	836183
PE_PGRS9	835701	838053	+	PE_PGRS9_4	837970	838052
PE_PGRS10	838451	840857	+	PE_PGRS10_1	838451	838697
PE_PGRS10	838451	840857	+	PE_PGRS10_2	838759	838775
PE_PGRS10	838451	840857	+	PE_PGRS10_3	840616	840693
PE_PGRS10	838451	840857	+	PE_PGRS10_4	840755	840856
PE_PGRS11	846159	847914	+	PE_PGRS11_1	846159	846894
PE_PGRS11	846159	847914	+	PE_PGRS11_2	846930	847913
PPE12	848103	850041	-	PPE12_1	848103	848415
PPE12	848103	850041	-	PPE12_2	848428	848461
PPE12	848103	850041	-	PPE12_3	848475	848478
PPE12	848103	850041	-	PPE12_4	848489	850040
PE_PGRS12	924951	925365	+	PE_PGRS12_1	924951	925073
PE_PGRS12	924951	925365	+	PE_PGRS12_2	925126	925266
PE_PGRS12	924951	925365	+	PE_PGRS12_3	925339	925343
PE_PGRS13	925361	927611	+	PE_PGRS13	925361	927611
PE_PGRS14	927837	930486	-	PE_PGRS14_1	927837	928684
PE_PGRS14	927837	930486	-	PE_PGRS14_2	928687	928690
PE_PGRS14	927837	930486	-	PE_PGRS14_3	928809	928856
PE_PGRS14	927837	930486	-	PE_PGRS14_4	928902	928916
PE_PGRS14	927837	930486	-	PE_PGRS14_5	928928	928940
PE_PGRS14	927837	930486	-	PE_PGRS14_6	928948	928951
PE_PGRS14	927837	930486	-	PE_PGRS14_7	929373	929496
PE_PGRS14	927837	930486	-	PE_PGRS14_8	929500	929539
PE_PGRS14	927837	930486	-	PE_PGRS14_9	929587	929677
PE_PGRS14	927837	930486	-	PE_PGRS14_10	929989	930485
PE_PGRS15	968424	970245	-	PE_PGRS15_1	968424	969569
PE_PGRS15	968424	970245	-	PE_PGRS15_2	969756	969879
PE_PGRS15	968424	970245	-	PE_PGRS15_3	969928	970244
PPE13	976872	978204	-	PPE13	976872	978204
PPE14	1020058	1021330	-	PPE14	1020058	1021330
PE7	1021344	1021644	-	PE7	1021344	1021644
PE_PGRS16	1090373	1093145	+	PE_PGRS16_1	1090373	1090770
PE_PGRS16	1090373	1093145	+	PE_PGRS16_2	1090800	1090802
PE_PGRS16	1090373	1093145	+	PE_PGRS16_3	1090829	1090938
PE_PGRS16	1090373	1093145	+	PE_PGRS16_4	1090941	1090946
PE_PGRS16	1090373	1093145	+	PE_PGRS16_5	1091166	1091315
PE_PGRS16	1090373	1093145	+	PE_PGRS16_6	1091727	1091737
PE_PGRS16	1090373	1093145	+	PE_PGRS16_7	1091749	1091752
PE_PGRS16	1090373	1093145	+	PE_PGRS16_8	1091851	1091855
PE_PGRS16	1090373	1093145	+	PE_PGRS16_9	1092037	1092050
PE_PGRS16	1090373	1093145	+	PE_PGRS16_10	1092083	1093144
PE_PGRS17	1093361	1094357	-	PE_PGRS17_1	1093361	1093452
PE_PGRS17	1093361	1094357	-	PE_PGRS17_2	1093643	1093654
PE_PGRS18	1095078	1096452	-	PE_PGRS18_1	1095078	1095206
PE_PGRS18	1095078	1096452	-	PE_PGRS18_2	1095320	1095335
PE_PGRS18	1095078	1096452	-	PE_PGRS18_3	1095783	1095825
PE_PGRS18	1095078	1096452	-	PE_PGRS18_4	1095833	1095847
PPE15	1161297	1162473	-	PPE15_1	1161297	1161305
PPE15	1161297	1162473	-	PPE15_2	1161361	1162472
PE8	1162549	1163377	-	PE8	1162549	1163377
PE_PGRS19	1188421	1190425	-	PE_PGRS19_1	1188421	1188522
PE_PGRS19	1188421	1190425	-	PE_PGRS19_2	1188608	1188611
PE_PGRS19	1188421	1190425	-	PE_PGRS19_3	1188813	1188816
PE_PGRS19	1188421	1190425	-	PE_PGRS19_4	1188899	1188938
PE_PGRS19	1188421	1190425	-	PE_PGRS19_5	1189043	1189047
PE_PGRS19	1188421	1190425	-	PE_PGRS19_6	1189060	1189068
PE_PGRS19	1188421	1190425	-	PE_PGRS19_7	1190173	1190424
PE_PGRS20	1190757	1192149	-	PE_PGRS20_1	1190757	1190858
PE_PGRS20	1190757	1192149	-	PE_PGRS20_2	1190940	1190971
PE_PGRS20	1190757	1192149	-	PE_PGRS20_3	1191126	1191134
PE_PGRS20	1190757	1192149	-	PE_PGRS20_4	1191217	1191278
PE_PGRS20	1190757	1192149	-	PE_PGRS20_5	1191898	1192148
PE_PGRS21	1211560	1213864	+	PE_PGRS21_1	1211560	1211909
PE_PGRS21	1211560	1213864	+	PE_PGRS21_2	1212010	1212018
PE_PGRS21	1211560	1213864	+	PE_PGRS21_3	1212624	1212718
PE_PGRS21	1211560	1213864	+	PE_PGRS21_4	1212728	1212764
PE_PGRS21	1211560	1213864	+	PE_PGRS21_5	1212767	1212768
PE_PGRS21	1211560	1213864	+	PE_PGRS21_6	1212792	1212806
PE_PGRS21	1211560	1213864	+	PE_PGRS21_7	1213008	1213024
PE_PGRS21	1211560	1213864	+	PE_PGRS21_8	1213695	1213863
PE9	1214513	1214948	+	PE9	1214513	1214948
PE10	1214769	1215132	+	PE10	1214769	1215132
PE_PGRS22	1216469	1219031	+	PE_PGRS22_1	1216469	1216567
PE_PGRS22	1216469	1219031	+	PE_PGRS22_2	1216643	1216821
PE_PGRS22	1216469	1219031	+	PE_PGRS22_3	1216918	1216920
PE_PGRS22	1216469	1219031	+	PE_PGRS22_4	1217186	1217215
PE_PGRS22	1216469	1219031	+	PE_PGRS22_5	1218427	1218576
PE_PGRS22	1216469	1219031	+	PE_PGRS22_6	1218618	1218621
PE_PGRS22	1216469	1219031	+	PE_PGRS22_7	1218624	1218659
PE_PGRS22	1216469	1219031	+	PE_PGRS22_8	1218663	1219030
PPE16	1262272	1264129	-	PPE16_1	1262272	1262920
PPE16	1262272	1264129	-	PPE16_2	1263025	1263088
PPE16	1262272	1264129	-	PPE16_3	1263186	1264128
PPE17	1298764	1299805	-	PPE17	1298764	1299805
lipX	1299822	1300125	-	lipX	1299822	1300125
PE12	1301755	1302682	-	PE12	1301755	1302682
PE13	1339003	1339303	+	PE13	1339003	1339303
PPE18	1339349	1340525	+	PPE18_1	1339835	1339888
PPE18	1339349	1340525	+	PPE18_2	1339998	1340065
PPE18	1339349	1340525	+	PPE18_3	1340395	1340495
PE14	1357293	1357626	-	PE14	1357293	1357626
PE_PGRS23	1384989	1386678	-	PE_PGRS23_1	1384989	1385090
PE_PGRS23	1384989	1386678	-	PE_PGRS23_2	1385698	1385726
PE_PGRS23	1384989	1386678	-	PE_PGRS23_3	1385769	1385786
PE_PGRS23	1384989	1386678	-	PE_PGRS23_4	1385807	1385906
PE_PGRS23	1384989	1386678	-	PE_PGRS23_5	1385914	1385944
PE_PGRS23	1384989	1386678	-	PE_PGRS23_6	1385953	1385978
PE_PGRS23	1384989	1386678	-	PE_PGRS23_7	1386044	1386064
PE_PGRS23	1384989	1386678	-	PE_PGRS23_8	1386081	1386114
PE_PGRS23	1384989	1386678	-	PE_PGRS23_9	1386126	1386163
PE_PGRS23	1384989	1386678	-	PE_PGRS23_10	1386205	1386289
PE_PGRS23	1384989	1386678	-	PE_PGRS23_11	1386355	1386677
PE_PGRS24	1488154	1489966	-	PE_PGRS24_1	1488154	1488440
PE_PGRS24	1488154	1489966	-	PE_PGRS24_2	1488757	1488764
PE_PGRS24	1488154	1489966	-	PE_PGRS24_3	1488769	1488772
PE_PGRS24	1488154	1489966	-	PE_PGRS24_4	1488785	1488792
PE_PGRS24	1488154	1489966	-	PE_PGRS24_5	1488796	1488806
PE_PGRS24	1488154	1489966	-	PE_PGRS24_6	1488811	1488895
PE_PGRS24	1488154	1489966	-	PE_PGRS24_7	1489042	1489052
PE_PGRS24	1488154	1489966	-	PE_PGRS24_8	1489526	1489527
PE_PGRS24	1488154	1489966	-	PE_PGRS24_9	1489531	1489540
PE_PGRS24	1488154	1489966	-	PE_PGRS24_10	1489645	1489965
PPE19	1532443	1533634	-	PPE19_1	1532443	1532539
PPE19	1532443	1533634	-	PPE19_2	1532918	1532988
PE15	1561464	1561773	+	PE15	1561464	1561773
PPE20	1561769	1563389	+	PPE20	1561769	1563389
PE_PGRS25	1572127	1573858	-	PE_PGRS25_1	1572127	1572187
PE_PGRS25	1572127	1573858	-	PE_PGRS25_2	1572431	1572492
PE_PGRS25	1572127	1573858	-	PE_PGRS25_3	1572509	1572509
PE_PGRS25	1572127	1573858	-	PE_PGRS25_4	1572629	1572763
PE_PGRS25	1572127	1573858	-	PE_PGRS25_5	1572863	1572934
PE_PGRS25	1572127	1573858	-	PE_PGRS25_6	1573527	1573857
PE16	1606386	1607973	+	PE16	1606386	1607973
PE_PGRS26	1618209	1619685	-	PE_PGRS26_1	1618209	1618314
PE_PGRS26	1618209	1619685	-	PE_PGRS26_2	1618403	1618471
PE_PGRS26	1618209	1619685	-	PE_PGRS26_3	1618523	1618526
PE_PGRS26	1618209	1619685	-	PE_PGRS26_4	1618775	1618777
PE_PGRS26	1618209	1619685	-	PE_PGRS26_5	1618783	1618897
PE_PGRS26	1618209	1619685	-	PE_PGRS26_6	1618922	1619015
PE_PGRS26	1618209	1619685	-	PE_PGRS26_7	1619022	1619024
PE_PGRS26	1618209	1619685	-	PE_PGRS26_8	1619065	1619065
PE_PGRS26	1618209	1619685	-	PE_PGRS26_9	1619083	1619084
PE_PGRS26	1618209	1619685	-	PE_PGRS26_10	1619089	1619299
PE_PGRS26	1618209	1619685	-	PE_PGRS26_11	1619360	1619684
PE_PGRS27	1630638	1634628	-	PE_PGRS27_1	1630638	1630805
PE_PGRS27	1630638	1634628	-	PE_PGRS27_2	1630923	1630977
PE_PGRS27	1630638	1634628	-	PE_PGRS27_3	1631067	1631265
PE_PGRS27	1630638	1634628	-	PE_PGRS27_4	1631283	1631382
PE_PGRS27	1630638	1634628	-	PE_PGRS27_5	1631910	1631914
PE_PGRS27	1630638	1634628	-	PE_PGRS27_6	1631942	1632061
PE_PGRS27	1630638	1634628	-	PE_PGRS27_7	1632126	1632219
PE_PGRS27	1630638	1634628	-	PE_PGRS27_8	1632276	1632414
PE_PGRS27	1630638	1634628	-	PE_PGRS27_9	1632426	1632464
PE_PGRS27	1630638	1634628	-	PE_PGRS27_10	1632470	1632505
PE_PGRS27	1630638	1634628	-	PE_PGRS27_11	1632763	1632766
PE_PGRS27	1630638	1634628	-	PE_PGRS27_12	1632820	1633227
PE_PGRS28	1636004	1638230	-	PE_PGRS28_1	1636004	1636141
PE_PGRS28	1636004	1638230	-	PE_PGRS28_2	1636144	1636151
PE_PGRS28	1636004	1638230	-	PE_PGRS28_3	1636154	1636168
PE_PGRS28	1636004	1638230	-	PE_PGRS28_4	1636173	1636725
PE_PGRS28	1636004	1638230	-	PE_PGRS28_5	1638139	1638199
PE_PGRS29	1655609	1656722	-	PE_PGRS29_1	1655609	1655670
PE_PGRS29	1655609	1656722	-	PE_PGRS29_2	1655676	1655678
PE_PGRS29	1655609	1656722	-	PE_PGRS29_3	1655681	1656089
PE_PGRS29	1655609	1656722	-	PE_PGRS29_4	1656218	1656330
PE_PGRS29	1655609	1656722	-	PE_PGRS29_5	1656408	1656541
PE_PGRS29	1655609	1656722	-	PE_PGRS29_6	1656570	1656721
PPE21	1751297	1753334	-	PPE21	1751297	1753334
PE17	1855764	1856697	+	PE17	1855764	1856697
PE_PGRS30	1862347	1865383	-	PE_PGRS30_1	1862347	1864032
PE_PGRS30	1862347	1865383	-	PE_PGRS30_2	1864113	1864403
PE_PGRS30	1862347	1865383	-	PE_PGRS30_3	1864418	1864817
PE_PGRS30	1862347	1865383	-	PE_PGRS30_4	1864822	1864834
PE_PGRS30	1862347	1865383	-	PE_PGRS30_5	1864843	1865016
PE_PGRS30	1862347	1865383	-	PE_PGRS30_6	1865065	1865382
PPE22	1931497	1932655	-	PPE22	1931497	1932655
PPE23	1932694	1933879	-	PPE23_1	1932694	1933301
PPE23	1932694	1933879	-	PPE23_2	1933380	1933878
PPE24	1981614	1984776	-	PPE24_1	1981614	1981812
PPE24	1981614	1984776	-	PPE24_2	1981859	1982014
PPE24	1981614	1984776	-	PPE24_3	1982229	1982880
PPE24	1981614	1984776	-	PPE24_4	1983330	1983734
PPE24	1981614	1984776	-	PPE24_5	1983809	1984775
wag22	1989833	1992578	-	wag22_1	1989833	1989898
wag22	1989833	1992578	-	wag22_2	1989969	1990331
wag22	1989833	1992578	-	wag22_3	1990647	1991211
wag22	1989833	1992578	-	wag22_4	1991880	1991932
wag22	1989833	1992578	-	wag22_5	1991936	1991956
wag22	1989833	1992578	-	wag22_6	1991965	1991967
wag22	1989833	1992578	-	wag22_7	1992007	1992058
wag22	1989833	1992578	-	wag22_8	1992107	1992577
PE_PGRS31	2000614	2002471	+	PE_PGRS31_1	2000614	2000926
PE_PGRS31	2000614	2002471	+	PE_PGRS31_2	2000992	2001198
PE_PGRS31	2000614	2002471	+	PE_PGRS31_3	2001678	2001685
PE_PGRS31	2000614	2002471	+	PE_PGRS31_4	2001688	2001689
PE_PGRS31	2000614	2002471	+	PE_PGRS31_5	2001695	2002124
PE_PGRS31	2000614	2002471	+	PE_PGRS31_6	2002249	2002302
PE_PGRS31	2000614	2002471	+	PE_PGRS31_7	2002320	2002470
PPE25	2025301	2026399	+	PPE25_1	2025854	2025891
PPE25	2025301	2026399	+	PPE25_2	2026163	2026398
PE18	2026477	2026777	+	PE18	2026477	2026777
PPE26	2026790	2027972	+	PPE26	2026790	2027972
PPE27	2028425	2029478	+	PPE27	2028425	2029478
PE19	2029904	2030204	+	PE19	2029904	2030204
PPE28	2039453	2041421	+	PPE28	2039453	2041421
PPE29	2042001	2043273	+	PPE29	2042001	2043273
PPE30	2043384	2044776	+	PPE30_1	2043384	2043801
PPE30	2043384	2044776	+	PPE30_2	2043854	2044775
PE_PGRS32	2044923	2046843	-	PE_PGRS32_1	2044923	2045940
PE_PGRS32	2044923	2046843	-	PE_PGRS32_2	2046228	2046842
PE20	2048072	2048372	+	PE20	2048072	2048372
PPE31	2048398	2049598	+	PPE31	2048398	2049598
PPE32	2049921	2051151	+	PPE32_1	2049921	2050293
PPE32	2049921	2051151	+	PPE32_2	2050394	2051150
PPE33	2051282	2052689	+	PPE33	2051282	2052689
PE_PGRS33	2061178	2062675	-	PE_PGRS33_1	2061178	2061449
PE_PGRS33	2061178	2062675	-	PE_PGRS33_2	2062165	2062289
PE_PGRS33	2061178	2062675	-	PE_PGRS33_3	2062364	2062452
PE_PGRS33	2061178	2062675	-	PE_PGRS33_4	2062502	2062674
PE_PGRS34	2087971	2089519	-	PE_PGRS34_1	2087971	2088785
PE_PGRS34	2087971	2089519	-	PE_PGRS34_2	2088894	2089095
PE_PGRS34	2087971	2089519	-	PE_PGRS34_3	2089157	2089296
PE_PGRS34	2087971	2089519	-	PE_PGRS34_4	2089344	2089518
PPE34	2162932	2167312	-	PPE34_1	2162932	2163197
PPE34	2162932	2167312	-	PPE34_2	2163249	2163326
PPE34	2162932	2167312	-	PPE34_3	2163486	2163491
PPE34	2162932	2167312	-	PPE34_4	2163496	2163498
PPE34	2162932	2167312	-	PPE34_5	2163505	2163727
PPE34	2162932	2167312	-	PPE34_6	2164093	2164438
PPE34	2162932	2167312	-	PPE34_7	2164531	2164725
PPE34	2162932	2167312	-	PPE34_8	2164728	2165165
PPE34	2162932	2167312	-	PPE34_9	2165218	2165323
PPE34	2162932	2167312	-	PPE34_10	2165584	2165901
PPE34	2162932	2167312	-	PPE34_11	2165953	2166081
PPE34	2162932	2167312	-	PPE34_12	2166136	2166382
PPE34	2162932	2167312	-	PPE34_13	2166461	2166495
PPE34	2162932	2167312	-	PPE34_14	2166548	2167311
PPE35	2167649	2170613	-	PPE35_1	2167649	2167850
PPE35	2167649	2170613	-	PPE35_2	2167897	2168812
PPE35	2167649	2170613	-	PPE35_3	2168868	2168890
PPE35	2167649	2170613	-	PPE35_4	2168946	2168986
PPE35	2167649	2170613	-	PPE35_5	2169052	2169064
PPE35	2167649	2170613	-	PPE35_6	2169130	2169577
PPE35	2167649	2170613	-	PPE35_7	2169622	2170612
PE_PGRS35	2226244	2227921	+	PE_PGRS35	2226244	2227921
PE_PGRS36	2356729	2358034	-	PE_PGRS36_1	2356729	2356880
PE_PGRS36	2356729	2358034	-	PE_PGRS36_2	2356885	2356885
PE_PGRS36	2356729	2358034	-	PE_PGRS36_3	2356914	2356944
PE_PGRS36	2356729	2358034	-	PE_PGRS36_4	2356972	2356976
PE_PGRS36	2356729	2358034	-	PE_PGRS36_5	2356989	2357180
PE_PGRS36	2356729	2358034	-	PE_PGRS36_6	2357186	2357253
PE_PGRS36	2356729	2358034	-	PE_PGRS36_7	2357261	2357283
PE_PGRS36	2356729	2358034	-	PE_PGRS36_8	2357615	2357845
PE_PGRS36	2356729	2358034	-	PE_PGRS36_9	2357898	2358033
PE21	2358033	2358207	-	PE21	2358033	2358207
PE22	2367359	2367656	+	PE22	2367359	2367656
PPE36	2367711	2368443	+	PPE36	2367711	2368443
PPE37	2381071	2382493	+	PPE37_1	2381071	2381449
PPE37	2381071	2382493	+	PPE37_2	2381500	2382492
PE_PGRS37	2387202	2387973	-	PE_PGRS37_1	2387202	2387290
PE_PGRS37	2387202	2387973	-	PE_PGRS37_2	2387314	2387315
PE_PGRS37	2387202	2387973	-	PE_PGRS37_3	2387666	2387972
PE_PGRS38	2423240	2424839	-	PE_PGRS38_1	2423240	2423427
PE_PGRS38	2423240	2424839	-	PE_PGRS38_2	2423430	2423433
PE_PGRS38	2423240	2424839	-	PE_PGRS38_3	2423442	2423532
PE_PGRS38	2423240	2424839	-	PE_PGRS38_4	2424307	2424838
PE23	2600731	2601880	+	PE23	2600731	2601880
PE_PGRS39	2617667	2618909	-	PE_PGRS39	2617667	2618909
PPE38	2632923	2634099	-	PPE38_1	2632923	2633743
PPE38	2632923	2634099	-	PPE38_2	2633826	2634008
PPE38	2632923	2634099	-	PPE38_3	2634022	2634047
PPE39	2634528	2635593	-	#N/A	#N/A	#N/A
PPE40	2637688	2639536	-	PPE40_1	2637688	2638381
PPE40	2637688	2639536	-	PPE40_2	2638400	2638420
PPE40	2637688	2639536	-	PPE40_3	2638556	2638995
PPE40	2637688	2639536	-	PPE40_4	2638998	2639041
PPE40	2637688	2639536	-	PPE40_5	2639098	2639124
PPE40	2637688	2639536	-	PPE40_6	2639181	2639271
PPE40	2637688	2639536	-	PPE40_7	2639424	2639512
PE_PGRS40	2651753	2651939	+	PE_PGRS40_1	2651753	2651847
PE_PGRS40	2651753	2651939	+	PE_PGRS40_2	2651902	2651938
PE_PGRS41	2692799	2693885	+	PE_PGRS41_1	2692799	2693211
PE_PGRS41	2692799	2693885	+	PE_PGRS41_2	2693548	2693557
PE_PGRS41	2692799	2693885	+	PE_PGRS41_3	2693586	2693616
PE_PGRS41	2692799	2693885	+	PE_PGRS41_4	2693620	2693642
PE_PGRS41	2692799	2693885	+	PE_PGRS41_5	2693672	2693672
PE_PGRS41	2692799	2693885	+	PE_PGRS41_6	2693791	2693884
PE24	2706017	2706737	+	PE24	2706017	2706737
PPE41	2727336	2727921	-	PPE41	2727336	2727921
PE25	2727967	2728267	-	PE25	2727967	2728267
PE_PGRS42	2795301	2797386	-	PE_PGRS42_1	2795301	2795887
PE_PGRS42	2795301	2797386	-	PE_PGRS42_2	2796008	2797263
PE_PGRS42	2795301	2797386	-	PE_PGRS42_3	2797335	2797385
PE_PGRS43	2801254	2806237	-	PE_PGRS43_1	2801254	2801406
PE_PGRS43	2801254	2806237	-	PE_PGRS43_2	2801427	2801443
PE_PGRS43	2801254	2806237	-	PE_PGRS43_3	2801449	2801816
PE_PGRS43	2801254	2806237	-	PE_PGRS43_4	2802336	2802795
PE_PGRS43	2801254	2806237	-	PE_PGRS43_5	2802807	2802852
PE_PGRS43	2801254	2806237	-	PE_PGRS43_6	2803089	2803501
PE_PGRS43	2801254	2806237	-	PE_PGRS43_7	2803515	2803530
PE_PGRS43	2801254	2806237	-	PE_PGRS43_8	2803576	2803577
PE_PGRS43	2801254	2806237	-	PE_PGRS43_9	2803596	2803601
PE_PGRS43	2801254	2806237	-	PE_PGRS43_10	2803692	2804106
PE_PGRS43	2801254	2806237	-	PE_PGRS43_11	2804160	2804367
PE_PGRS43	2801254	2806237	-	PE_PGRS43_12	2804709	2804716
PE_PGRS43	2801254	2806237	-	PE_PGRS43_13	2804728	2804760
PE_PGRS43	2801254	2806237	-	PE_PGRS43_14	2804816	2804898
PE_PGRS43	2801254	2806237	-	PE_PGRS43_15	2805760	2806114
PE_PGRS43	2801254	2806237	-	PE_PGRS43_16	2806186	2806236
PE26	2835785	2837264	+	PE26	2835785	2837264
PE_PGRS44	2921551	2923183	+	PE_PGRS44_1	2921551	2921973
PE_PGRS44	2921551	2923183	+	PE_PGRS44_2	2922022	2922107
PE_PGRS44	2921551	2923183	+	PE_PGRS44_3	2922211	2922227
PE_PGRS44	2921551	2923183	+	PE_PGRS44_4	2922261	2922710
PE_PGRS44	2921551	2923183	+	PE_PGRS44_5	2922856	2922880
PE_PGRS44	2921551	2923183	+	PE_PGRS44_6	2922952	2923182
PPE42	2935046	2936789	+	PPE42	2935046	2936789
PE_PGRS45	2943600	2944986	-	PE_PGRS45_1	2943600	2943741
PE_PGRS45	2943600	2944986	-	PE_PGRS45_2	2943792	2944194
PE_PGRS46	2960105	2962442	-	PE_PGRS46_1	2960105	2960219
PE_PGRS46	2960105	2962442	-	PE_PGRS46_2	2960616	2960618
PE_PGRS46	2960105	2962442	-	PE_PGRS46_3	2960625	2960925
PE_PGRS46	2960105	2962442	-	PE_PGRS46_4	2961244	2961320
PE_PGRS46	2960105	2962442	-	PE_PGRS46_5	2961343	2961374
PE_PGRS46	2960105	2962442	-	PE_PGRS46_6	2961397	2961408
PE_PGRS46	2960105	2962442	-	PE_PGRS46_7	2961413	2961433
PE_PGRS46	2960105	2962442	-	PE_PGRS46_8	2961436	2961436
PE_PGRS46	2960105	2962442	-	PE_PGRS46_9	2962031	2962441
PE_PGRS47	3053914	3055492	+	PE_PGRS47_1	3053914	3054572
PE_PGRS47	3053914	3055492	+	PE_PGRS47_2	3054931	3054937
PE_PGRS47	3053914	3055492	+	PE_PGRS47_3	3054940	3055069
PE_PGRS47	3053914	3055492	+	PE_PGRS47_4	3055111	3055121
PE_PGRS47	3053914	3055492	+	PE_PGRS47_5	3055191	3055192
PE_PGRS47	3053914	3055492	+	PE_PGRS47_6	3055217	3055224
PE_PGRS47	3053914	3055492	+	PE_PGRS47_7	3055229	3055491
PPE43	3076894	3078079	-	PPE43_1	3076894	3076902
PPE43	3076894	3078079	-	PPE43_2	3076958	3078078
PE27	3078158	3078986	-	PE27	3078158	3078986
PPE44	3079309	3080458	-	PPE44	3079309	3080458
PE_PGRS48	3162268	3164116	+	PE_PGRS48_1	3162268	3162646
PE_PGRS48	3162268	3164116	+	PE_PGRS48_2	3162699	3162848
PE_PGRS48	3162268	3164116	+	PE_PGRS48_3	3162881	3163491
PE_PGRS48	3162268	3164116	+	PE_PGRS48_4	3163559	3163618
PE_PGRS48	3162268	3164116	+	PE_PGRS48_5	3163820	3163869
PE_PGRS48	3162268	3164116	+	PE_PGRS48_6	3163872	3163879
PE_PGRS48	3162268	3164116	+	PE_PGRS48_7	3163938	3164115
PPE45	3200794	3202021	-	PPE45_1	3200794	3201560
PPE45	3200794	3202021	-	PPE45_2	3201649	3202020
PPE46	3376939	3378244	-	PPE46	3376939	3378244
PE27A	3378329	3378416	-	PE27A	3378329	3378416
PPE47	3379376	3380453	-	PPE47	3379376	3380453
PPE48	3380440	3380683	-	#N/A	#N/A	#N/A
PE29	3380679	3380994	-	PE29	3380679	3380994
lipY	3465778	3467092	-	lipY	3465778	3467092
PPE49	3490476	3491652	-	PPE49_1	3490476	3491296
PPE49	3490476	3491652	-	PPE49_2	3491379	3491609
PPE50	3501334	3501733	+	PPE50_1	3501336	3501532
PPE50	3501334	3501733	+	PPE50_2	3501537	3501667
PPE50	3501334	3501733	+	PPE50_3	3501672	3501722
PPE50	3501334	3501733	+	PPE50_4	3501725	3501732
PPE51	3501794	3502937	+	PPE51_1	3501794	3502159
PPE51	3501794	3502937	+	PPE51_2	3502261	3502936
PPE52	3510088	3511318	-	PPE52	3510088	3511318
PPE53	3527391	3529164	-	PPE53_1	3527391	3528082
PPE53	3527391	3529164	-	PPE53_2	3528085	3528085
PPE53	3527391	3529164	-	PPE53_3	3528088	3528097
PPE53	3527391	3529164	-	PPE53_4	3528100	3528100
PPE53	3527391	3529164	-	PPE53_5	3528103	3528115
PPE53	3527391	3529164	-	PPE53_6	3528121	3528127
PPE53	3527391	3529164	-	PPE53_7	3528130	3528138
PPE53	3527391	3529164	-	PPE53_8	3528141	3528142
PPE53	3527391	3529164	-	PPE53_9	3528145	3528156
PPE53	3527391	3529164	-	PPE53_10	3528160	3528163
PPE53	3527391	3529164	-	PPE53_11	3528166	3528190
PPE53	3527391	3529164	-	PPE53_12	3528193	3528196
PPE53	3527391	3529164	-	PPE53_13	3528199	3528681
PPE53	3527391	3529164	-	PPE53_14	3528742	3528764
PPE53	3527391	3529164	-	PPE53_15	3528843	3528844
PPE53	3527391	3529164	-	PPE53_16	3528901	3528911
PPE53	3527391	3529164	-	PPE53_17	3528996	3529065
PPE53	3527391	3529164	-	PPE53_18	3529068	3529163
PPE54	3729364	3736936	-	PPE54_1	3729364	3729452
PPE54	3729364	3736936	-	PPE54_2	3729595	3730349
PPE54	3729364	3736936	-	PPE54_3	3731067	3731344
PPE54	3729364	3736936	-	PPE54_4	3731396	3731456
PPE54	3729364	3736936	-	PPE54_5	3731459	3732077
PPE54	3729364	3736936	-	PPE54_6	3732795	3734475
PPE54	3729364	3736936	-	PPE54_7	3734525	3735634
PPE54	3729364	3736936	-	PPE54_8	3736286	3736935
PE_PGRS49	3736984	3738439	-	PE_PGRS49_1	3736984	3737243
PE_PGRS49	3736984	3738439	-	PE_PGRS49_2	3737469	3737994
PE_PGRS50	3738158	3742775	-	PE_PGRS50_1	3739134	3739192
PE_PGRS50	3738158	3742775	-	PE_PGRS50_2	3739203	3739205
PE_PGRS50	3738158	3742775	-	PE_PGRS50_3	3739287	3739310
PE_PGRS50	3738158	3742775	-	PE_PGRS50_4	3739322	3739322
PE_PGRS50	3738158	3742775	-	PE_PGRS50_5	3739335	3739341
PE_PGRS50	3738158	3742775	-	PE_PGRS50_6	3739511	3739535
PE_PGRS50	3738158	3742775	-	PE_PGRS50_7	3739542	3739549
PE_PGRS50	3738158	3742775	-	PE_PGRS50_8	3739803	3739807
PE_PGRS50	3738158	3742775	-	PE_PGRS50_9	3739827	3739842
PE_PGRS50	3738158	3742775	-	PE_PGRS50_10	3739894	3740138
PE_PGRS50	3738158	3742775	-	PE_PGRS50_11	3740218	3740267
PE_PGRS50	3738158	3742775	-	PE_PGRS50_12	3740699	3740707
PE_PGRS50	3738158	3742775	-	PE_PGRS50_13	3740905	3741285
PE_PGRS50	3738158	3742775	-	PE_PGRS50_14	3741339	3741369
PE_PGRS50	3738158	3742775	-	PE_PGRS50_15	3741374	3741505
PE_PGRS50	3738158	3742775	-	PE_PGRS50_16	3741509	3741509
PE_PGRS50	3738158	3742775	-	PE_PGRS50_17	3742383	3742774
PPE55	3743711	3753185	-	PPE55_1	3743711	3743803
PPE55	3743711	3753185	-	PPE55_2	3743940	3744173
PPE55	3743711	3753185	-	PPE55_3	3744235	3744729
PPE55	3743711	3753185	-	PPE55_4	3744913	3744974
PPE55	3743711	3753185	-	PPE55_5	3745183	3745234
PPE55	3743711	3753185	-	PPE55_6	3745329	3745515
PPE55	3743711	3753185	-	PPE55_7	3745523	3745672
PPE55	3743711	3753185	-	PPE55_8	3745825	3745896
PPE55	3743711	3753185	-	PPE55_9	3745906	3745910
PPE55	3743711	3753185	-	PPE55_10	3745974	3746066
PPE55	3743711	3753185	-	PPE55_11	3746071	3746073
PPE55	3743711	3753185	-	PPE55_12	3746102	3746515
PPE55	3743711	3753185	-	PPE55_13	3746722	3746729
PPE55	3743711	3753185	-	PPE55_14	3746995	3747449
PPE55	3743711	3753185	-	PPE55_15	3747538	3747641
PPE55	3743711	3753185	-	PPE55_16	3747707	3748008
PPE55	3743711	3753185	-	PPE55_17	3748011	3748024
PPE55	3743711	3753185	-	PPE55_18	3748072	3748092
PPE55	3743711	3753185	-	PPE55_19	3748098	3748243
PPE55	3743711	3753185	-	PPE55_20	3750134	3750142
PPE55	3743711	3753185	-	PPE55_21	3750350	3750354
PPE55	3743711	3753185	-	PPE55_22	3750664	3750671
PPE55	3743711	3753185	-	PPE55_23	3750765	3750851
PPE55	3743711	3753185	-	PPE55_24	3750854	3750858
PPE55	3743711	3753185	-	PPE55_25	3750861	3751020
PPE55	3743711	3753185	-	PPE55_26	3751024	3751029
PPE55	3743711	3753185	-	PPE55_27	3751032	3751035
PPE55	3743711	3753185	-	PPE55_28	3751038	3751044
PPE55	3743711	3753185	-	PPE55_29	3751047	3751050
PPE55	3743711	3753185	-	PPE55_30	3751053	3751059
PPE55	3743711	3753185	-	PPE55_31	3751062	3751063
PPE55	3743711	3753185	-	PPE55_32	3751066	3751066
PPE55	3743711	3753185	-	PPE55_33	3751069	3751069
PPE55	3743711	3753185	-	PPE55_34	3751074	3751116
PPE55	3743711	3753185	-	PPE55_35	3751169	3751196
PPE55	3743711	3753185	-	PPE55_36	3751199	3751259
PPE55	3743711	3753185	-	PPE55_37	3751309	3751886
PPE55	3743711	3753185	-	PPE55_38	3752021	3752107
PPE55	3743711	3753185	-	PPE55_39	3752244	3752330
PPE55	3743711	3753185	-	PPE55_40	3752400	3752521
PPE55	3743711	3753185	-	PPE55_41	3752596	3752638
PPE55	3743711	3753185	-	PPE55_42	3752791	3752846
PPE55	3743711	3753185	-	PPE55_43	3752905	3752915
PPE55	3743711	3753185	-	PPE55_44	3753177	3753184
PPE56	3755952	3767103	-	PPE56_1	3755952	3756039
PPE56	3755952	3767103	-	PPE56_2	3756181	3756414
PPE56	3755952	3767103	-	PPE56_3	3756476	3756968
PPE56	3755952	3767103	-	PPE56_4	3757473	3757777
PPE56	3755952	3767103	-	PPE56_5	3757824	3757882
PPE56	3755952	3767103	-	PPE56_6	3757967	3757976
PPE56	3755952	3767103	-	PPE56_7	3758036	3758121
PPE56	3755952	3767103	-	PPE56_8	3758185	3758719
PPE56	3755952	3767103	-	PPE56_9	3759095	3759110
PPE56	3755952	3767103	-	PPE56_10	3759184	3759538
PPE56	3755952	3767103	-	PPE56_11	3759585	3759682
PPE56	3755952	3767103	-	PPE56_12	3759733	3759837
PPE56	3755952	3767103	-	PPE56_13	3759903	3760436
PPE56	3755952	3767103	-	PPE56_14	3760671	3760767
PPE56	3755952	3767103	-	PPE56_15	3760982	3762386
PPE56	3755952	3767103	-	PPE56_16	3762490	3762493
PPE56	3755952	3767103	-	PPE56_17	3762647	3762667
PPE56	3755952	3767103	-	PPE56_18	3762813	3764063
PPE56	3755952	3767103	-	PPE56_19	3764110	3764136
PPE56	3755952	3767103	-	PPE56_20	3764235	3764254
PPE56	3755952	3767103	-	PPE56_21	3764430	3764436
PPE56	3755952	3767103	-	PPE56_22	3764521	3764982
PPE56	3755952	3767103	-	PPE56_23	3765074	3765165
PPE56	3755952	3767103	-	PPE56_24	3765215	3765802
PPE56	3755952	3767103	-	PPE56_25	3765981	3766022
PPE56	3755952	3767103	-	PPE56_26	3766159	3766217
PPE56	3755952	3767103	-	PPE56_27	3766318	3766439
PPE56	3755952	3767103	-	PPE56_28	3766514	3766556
PPE56	3755952	3767103	-	PPE56_29	3766714	3766764
PPE56	3755952	3767103	-	PPE56_30	3766813	3766833
PPE56	3755952	3767103	-	PPE56_31	3767095	3767102
PE_PGRS51	3778568	3780335	+	PE_PGRS51_1	3778568	3779540
PE_PGRS51	3778568	3780335	+	PE_PGRS51_2	3779676	3779798
PE_PGRS51	3778568	3780335	+	PE_PGRS51_3	3779801	3779816
PE_PGRS51	3778568	3780335	+	PE_PGRS51_4	3779863	3779920
PE_PGRS51	3778568	3780335	+	PE_PGRS51_5	3779923	3780334
PE_PGRS52	3801653	3803849	+	PE_PGRS52_1	3801653	3802060
PE_PGRS52	3801653	3803849	+	PE_PGRS52_2	3802109	3802126
PE_PGRS52	3801653	3803849	+	PE_PGRS52_3	3803586	3803681
PE_PGRS52	3801653	3803849	+	PE_PGRS52_4	3803733	3803848
PPE57	3842239	3842770	+	PPE57_1	3842309	3842383
PPE57	3842239	3842770	+	PPE57_2	3842450	3842564
PPE57	3842239	3842770	+	PPE57_3	3842666	3842729
PPE58	3843036	3843735	+	PPE58_1	3843701	3843702
PPE58	3843036	3843735	+	PPE58_2	3843705	3843712
PPE58	3843036	3843735	+	PPE58_3	3843715	3843734
PPE59	3847165	3847702	+	PPE59_1	3847242	3847309
PPE59	3847165	3847702	+	PPE59_2	3847399	3847450
PPE59	3847165	3847702	+	PPE59_3	3847577	3847683
PE31	3894093	3894390	+	PE31	3894093	3894390
PPE60	3894426	3895608	+	PPE60_1	3894788	3894867
PPE60	3894426	3895608	+	PPE60_2	3895074	3895186
PPE60	3894426	3895608	+	PPE60_3	3895521	3895607
PE_PGRS53	3926569	3930715	+	PE_PGRS53_1	3926569	3927063
PE_PGRS53	3926569	3930715	+	PE_PGRS53_2	3927330	3927420
PE_PGRS53	3926569	3930715	+	PE_PGRS53_3	3927602	3927605
PE_PGRS53	3926569	3930715	+	PE_PGRS53_4	3927809	3927811
PE_PGRS53	3926569	3930715	+	PE_PGRS53_5	3927842	3927943
PE_PGRS53	3926569	3930715	+	PE_PGRS53_6	3928007	3928015
PE_PGRS53	3926569	3930715	+	PE_PGRS53_7	3929085	3929088
PE_PGRS53	3926569	3930715	+	PE_PGRS53_8	3929111	3929247
PE_PGRS53	3926569	3930715	+	PE_PGRS53_9	3929307	3930063
PE_PGRS53	3926569	3930715	+	PE_PGRS53_10	3930072	3930073
PE_PGRS53	3926569	3930715	+	PE_PGRS53_11	3930579	3930608
PE_PGRS53	3926569	3930715	+	PE_PGRS53_12	3930614	3930714
PE_PGRS54	3931005	3936711	+	PE_PGRS54_1	3932352	3932421
PE_PGRS54	3931005	3936711	+	PE_PGRS54_2	3932450	3932458
PE_PGRS54	3931005	3936711	+	PE_PGRS54_3	3936485	3936522
PE_PGRS54	3931005	3936711	+	PE_PGRS54_4	3936630	3936710
PE_PGRS55	3939617	3941762	+	PE_PGRS55_1	3939617	3939717
PE_PGRS55	3939617	3941762	+	PE_PGRS55_2	3939760	3940122
PE_PGRS55	3939617	3941762	+	PE_PGRS55_3	3940125	3940358
PE_PGRS55	3939617	3941762	+	PE_PGRS55_4	3940474	3940496
PE_PGRS55	3939617	3941762	+	PE_PGRS55_5	3940641	3940641
PE_PGRS55	3939617	3941762	+	PE_PGRS55_6	3940644	3940649
PE_PGRS55	3939617	3941762	+	PE_PGRS55_7	3940657	3940673
PE_PGRS55	3939617	3941762	+	PE_PGRS55_8	3940973	3940994
PE_PGRS55	3939617	3941762	+	PE_PGRS55_9	3941016	3941109
PE_PGRS55	3939617	3941762	+	PE_PGRS55_10	3941118	3941214
PE_PGRS56	3941724	3944964	+	PE_PGRS56_1	3941972	3942202
PE_PGRS56	3941724	3944964	+	PE_PGRS56_2	3942246	3942246
PE_PGRS56	3941724	3944964	+	PE_PGRS56_3	3942249	3942251
PE_PGRS56	3941724	3944964	+	PE_PGRS56_4	3942274	3942712
PE_PGRS56	3941724	3944964	+	PE_PGRS56_5	3942723	3942736
PE_PGRS56	3941724	3944964	+	PE_PGRS56_6	3942905	3942921
PE_PGRS56	3941724	3944964	+	PE_PGRS56_7	3942948	3942948
PE_PGRS56	3941724	3944964	+	PE_PGRS56_8	3944701	3944743
PE_PGRS56	3941724	3944964	+	PE_PGRS56_9	3944857	3944874
PE_PGRS56	3941724	3944964	+	PE_PGRS56_10	3944884	3944886
PE_PGRS56	3941724	3944964	+	PE_PGRS56_11	3944890	3944896
PE_PGRS56	3941724	3944964	+	PE_PGRS56_12	3944904	3944963
PE_PGRS57	3945794	3950264	+	PE_PGRS57	3945794	3950264
PPE61	3969343	3970564	+	PPE61	3969343	3970564
PPE62	3970705	3972454	-	PPE62_1	3970705	3971374
PPE62	3970705	3972454	-	PPE62_2	3971451	3971461
PPE62	3970705	3972454	-	PPE62_3	3971518	3972103
PPE62	3970705	3972454	-	PPE62_4	3972133	3972134
PPE62	3970705	3972454	-	PPE62_5	3972191	3972223
PPE62	3970705	3972454	-	PPE62_6	3972287	3972453
PPE63	3978059	3979499	+	PPE63	3978059	3979499
PPE64	3997980	3999639	+	PPE64_1	3997980	3998152
PPE64	3997980	3999639	+	PPE64_2	3998202	3998546
PPE64	3997980	3999639	+	PPE64_3	3998575	3998606
PPE64	3997980	3999639	+	PPE64_4	3998635	3998855
PPE64	3997980	3999639	+	PPE64_5	3998931	3999001
PPE64	3997980	3999639	+	PPE64_6	3999066	3999638
PE_PGRS58	4031404	4033159	-	PE_PGRS58_1	4031404	4031608
PE_PGRS58	4031404	4033159	-	PE_PGRS58_2	4031658	4031781
PE_PGRS58	4031404	4033159	-	PE_PGRS58_3	4032035	4032388
PE_PGRS58	4031404	4033159	-	PE_PGRS58_4	4032640	4032759
PE_PGRS58	4031404	4033159	-	PE_PGRS58_5	4032816	4033158
PE_PGRS59	4036731	4038051	-	PE_PGRS59_1	4036731	4036855
PE_PGRS59	4036731	4038051	-	PE_PGRS59_2	4036861	4036865
PE_PGRS59	4036731	4038051	-	PE_PGRS59_3	4036869	4036899
PE_PGRS59	4036731	4038051	-	PE_PGRS59_4	4037196	4037408
PE_PGRS59	4036731	4038051	-	PE_PGRS59_5	4037414	4037421
PE_PGRS59	4036731	4038051	-	PE_PGRS59_6	4037498	4037604
PE_PGRS59	4036731	4038051	-	PE_PGRS59_7	4037648	4038050
PPE65	4060648	4061890	-	PPE65_1	4060648	4061429
PPE65	4060648	4061890	-	PPE65_2	4061522	4061889
PE32	4061899	4062199	-	PE32	4061899	4062199
PE33	4091233	4091518	+	PE33_1	4091233	4091340
PE33	4091233	4091518	+	PE33_2	4091419	4091517
PE_PGRS60	4093632	4093947	+	PE_PGRS60	4093632	4093947
PE_PGRS61	4093940	4094528	+	PE_PGRS61_1	4093940	4094036
PE_PGRS61	4093940	4094528	+	PE_PGRS61_2	4094364	4094527
PPE66	4189285	4190233	-	PPE66_1	4189285	4189453
PPE66	4189285	4190233	-	PPE66_2	4189507	4190063
PPE66	4189285	4190233	-	PPE66_3	4190142	4190232
PPE67	4190284	4190518	-	PPE67	4190284	4190518
PE34	4196171	4196507	-	PE34	4196171	4196507
PE_PGRS62	4276571	4278086	+	PE_PGRS62	4276571	4278086
PE35	4350745	4351045	+	PE35	4350745	4351045
PPE68	4351075	4352182	+	PPE68	4351075	4352182
PPE69	4374484	4375684	-	PPE69	4374484	4375684
PE36	4375762	4375996	-	PE36	4375762	4375996
PPE9	467459	468002	-	PPE9	467459	468002
